# Supplementary material for: Increasing number of long-lived ancestors marks a decade of healthspan extension and healthier metabolomics profiles
Source: Nat Commun. 2023 Jul 27;14:4518. doi: 10.1038/s41467-023-40245-6 (PMC10374564; doi:10.1038/s41467-023-40245-6)
Supplement: Supplementary file 4 — Source Data [file 41467_2023_40245_MOESM4_ESM.xlsx]

## Sheet: Figure 2
	Medication use yes/no
		ATC-A	ATC-B	ATC-C
	N offspring (%)	198 (27.7)	73 (10.2)	331 (46.3)
	N partners (%)	114 (31.9)	49 (13.7)	210 (58.8)
	Odds Ratio	0.55	0.58	0.52
	P value	5.24e−06	1.96e−02	3.7e−05
	Confidence Interval	0.42-0.71	0.37-0.92	0.38-0.71

## Sheet: Figure 3
	Panel A																			Panel B
	partner									LLS IP										LRC_g4: partners with LRC = 0									LRC_g1: IPs with LRC ≥ 0.60									LRC_g2: IPs with LRC ≥0.1 & <0.60									LRC_g3: Partners with LRC > 0
	time n.risk n.event survival std.err lower 95% CI upper 95% CI									time n.risk n.event survival std.err lower 95% CI upper 95% CI										time n.risk n.event survival std.err lower 95% CI upper 95% CI									time n.risk n.event survival std.err lower 95% CI upper 95% CI									time n.risk n.event survival std.err lower 95% CI upper 95% CI									time n.risk n.event survival std.err lower 95% CI upper 95% CI
	48.0 41 1 0.976 0.0241 0.930 1.000									46.5 41 1 0.976 0.0241 0.930 1.000										48.0 31 1 0.968 0.0317 0.908 1.000									56.9 36 1 0.972 0.0274 0.9200 1.000									46.5 38 1 0.974 0.0260 0.924 1.000									50.9 11 1 0.909 0.0867 0.7541 1.000
	50.0 67 1 0.961 0.0278 0.908 1.000									48.4 66 1 0.961 0.0279 0.908 1.000										50.0 47 1 0.947 0.0371 0.877 1.000									58.4 37 1 0.946 0.0372 0.8758 1.000									48.4 61 1 0.958 0.0300 0.901 1.000									54.4 20 1 0.864 0.0935 0.6985 1.000
	50.9 74 1 0.948 0.0303 0.891 1.000									49.3 84 1 0.949 0.0298 0.893 1.000										51.0 52 1 0.929 0.0406 0.853 1.000									59.5 39 1 0.922 0.0434 0.8404 1.000									49.3 75 1 0.945 0.0322 0.884 1.000									59.3 49 1 0.846 0.0932 0.6816 1.000
	51.0 74 1 0.935 0.0325 0.874 1.000									52.6 183 1 0.944 0.0301 0.887 1.000										52.2 74 1 0.916 0.0420 0.838 1.000									59.9 38 1 0.897 0.0486 0.8071 0.998									52.6 164 1 0.939 0.0326 0.877 1.000									60.3 48 1 0.828 0.0930 0.6648 1.000
	51.8 87 1 0.924 0.0338 0.860 0.993									53.3 210 1 0.940 0.0303 0.882 1.000										52.9 80 1 0.905 0.0430 0.824 0.993									61.5 39 1 0.874 0.0525 0.7773 0.984									53.3 191 1 0.934 0.0328 0.872 1.000									60.3 47 1 0.811 0.0926 0.6481 1.000
	52.2 98 1 0.915 0.0348 0.849 0.986									53.6 235 1 0.936 0.0304 0.878 0.997										53.4 83 1 0.894 0.0438 0.812 0.984									64.1 39 1 0.852 0.0557 0.7495 0.969									53.6 212 1 0.930 0.0329 0.868 0.997									60.6 46 1 0.793 0.0923 0.6314 0.996
	52.9 109 1 0.907 0.0355 0.840 0.979									53.9 244 1 0.932 0.0305 0.874 0.994										54.0 90 1 0.884 0.0445 0.801 0.976									66.4 33 1 0.826 0.0597 0.7170 0.952									53.9 220 1 0.926 0.0330 0.863 0.993									60.8 45 1 0.776 0.0919 0.6148 0.978
	53.4 113 1 0.899 0.0360 0.831 0.972									53.9 243 1 0.928 0.0307 0.870 0.990										54.1 90 1 0.874 0.0450 0.790 0.967									67.2 30 1 0.799 0.0638 0.6829 0.934									53.9 219 1 0.921 0.0331 0.859 0.989									60.9 45 1 0.758 0.0915 0.5986 0.960
	53.5 112 1 0.891 0.0366 0.822 0.965									54.1 250 1 0.924 0.0308 0.866 0.987										54.2 89 1 0.864 0.0456 0.780 0.959									69.2 30 1 0.772 0.0670 0.6513 0.915									54.1 227 1 0.917 0.0332 0.854 0.985									65.1 63 1 0.746 0.0908 0.5879 0.947
	54.0 121 1 0.883 0.0370 0.814 0.959									54.3 263 1 0.921 0.0308 0.862 0.983										54.4 90 1 0.855 0.0461 0.769 0.950									69.6 29 1 0.745 0.0698 0.6205 0.895									54.3 239 1 0.914 0.0333 0.850 0.981									65.2 62 1 0.734 0.0901 0.5772 0.934
	54.1 122 1 0.876 0.0374 0.806 0.953									54.7 280 1 0.918 0.0309 0.859 0.980										54.6 91 1 0.845 0.0465 0.759 0.942									70.5 28 1 0.719 0.0722 0.5904 0.875									54.7 254 1 0.910 0.0334 0.847 0.978									65.4 62 1 0.722 0.0894 0.5667 0.921
	54.2 122 1 0.869 0.0378 0.798 0.946									55.0 295 1 0.914 0.0310 0.856 0.977										54.9 96 1 0.837 0.0469 0.750 0.934									72.6 23 1 0.688 0.0755 0.5544 0.853									55.0 269 1 0.907 0.0334 0.843 0.974									65.8 61 1 0.711 0.0888 0.5562 0.908
	54.4 126 1 0.862 0.0381 0.790 0.940									55.3 306 1 0.911 0.0310 0.853 0.974										54.9 97 1 0.828 0.0472 0.741 0.926									76.3 16 1 0.645 0.0821 0.5022 0.827									55.3 279 1 0.903 0.0335 0.840 0.971									66.1 60 1 0.699 0.0881 0.5457 0.894
	54.4 125 1 0.855 0.0384 0.783 0.934									55.5 314 1 0.909 0.0310 0.850 0.971										55.3 101 1 0.820 0.0474 0.732 0.918									77.5 13 1 0.595 0.0895 0.4430 0.799									55.5 286 1 0.900 0.0335 0.837 0.968									66.3 58 1 0.687 0.0874 0.5351 0.881
	54.6 126 1 0.848 0.0387 0.776 0.928									55.7 326 1 0.906 0.0311 0.847 0.969										55.3 100 1 0.812 0.0476 0.723 0.911									81.3 2 1 0.297 0.2151 0.0721 1.000									55.7 296 1 0.897 0.0335 0.834 0.965									67.1 58 1 0.675 0.0867 0.5246 0.868
	54.9 131 1 0.842 0.0390 0.769 0.922									55.9 331 1 0.903 0.0311 0.844 0.966										55.5 100 1 0.804 0.0479 0.715 0.903																		55.9 301 1 0.894 0.0335 0.831 0.962									67.2 57 1 0.663 0.0859 0.5142 0.855
	54.9 132 1 0.835 0.0392 0.762 0.916									56.3 351 1 0.900 0.0311 0.841 0.964										55.5 99 1 0.795 0.0481 0.707 0.895																		56.3 318 1 0.891 0.0336 0.828 0.960									67.6 54 1 0.651 0.0852 0.5034 0.841
	55.3 139 1 0.829 0.0394 0.756 0.910									56.3 350 1 0.898 0.0311 0.839 0.961										56.7 112 1 0.788 0.0482 0.699 0.889																		56.3 317 1 0.888 0.0336 0.825 0.957									68.1 50 1 0.638 0.0845 0.4918 0.827
	55.3 139 1 0.823 0.0395 0.749 0.905									56.4 351 1 0.895 0.0311 0.836 0.958										56.7 111 1 0.781 0.0482 0.692 0.882																		56.4 318 1 0.886 0.0336 0.822 0.954									68.6 46 1 0.624 0.0838 0.4794 0.812
	55.3 139 1 0.818 0.0397 0.743 0.899									56.5 356 1 0.893 0.0312 0.834 0.956										57.4 112 1 0.774 0.0483 0.685 0.875																		56.5 322 1 0.883 0.0336 0.819 0.951									69.1 41 1 0.609 0.0831 0.4657 0.795
	55.5 138 1 0.812 0.0399 0.737 0.894									56.5 356 1 0.890 0.0312 0.831 0.954										57.8 111 1 0.767 0.0484 0.678 0.868																		56.5 322 1 0.880 0.0336 0.817 0.949									69.1 40 1 0.593 0.0824 0.4519 0.779
	55.5 138 1 0.806 0.0400 0.731 0.888									56.8 368 1 0.888 0.0312 0.829 0.951										58.0 113 1 0.760 0.0484 0.671 0.862																		56.8 333 1 0.878 0.0336 0.814 0.946									69.3 37 1 0.577 0.0817 0.4374 0.762
	55.9 144 1 0.800 0.0401 0.725 0.883									56.9 371 1 0.885 0.0312 0.826 0.949										58.1 113 1 0.754 0.0485 0.664 0.855																		57.0 336 1 0.875 0.0336 0.812 0.943									69.6 34 1 0.560 0.0811 0.4220 0.744
	56.7 156 1 0.795 0.0402 0.720 0.878									57.0 371 1 0.883 0.0312 0.824 0.946										58.7 115 1 0.747 0.0485 0.658 0.848																		57.2 336 1 0.872 0.0336 0.809 0.941									70.2 31 1 0.542 0.0805 0.4054 0.725
	56.7 155 1 0.790 0.0402 0.715 0.873									57.2 371 1 0.881 0.0312 0.822 0.944										59.3 115 1 0.741 0.0485 0.651 0.842																		57.8 372 1 0.870 0.0336 0.807 0.938									70.6 28 1 0.523 0.0799 0.3876 0.705
	57.0 160 1 0.785 0.0403 0.710 0.868									57.8 408 1 0.879 0.0312 0.819 0.942										59.8 119 1 0.734 0.0485 0.645 0.836																		58.0 383 1 0.868 0.0336 0.804 0.936									71.0 27 1 0.504 0.0792 0.3699 0.685
	57.4 160 1 0.780 0.0403 0.705 0.863									58.0 419 1 0.876 0.0312 0.817 0.940										59.8 118 1 0.728 0.0485 0.639 0.830																		58.1 385 1 0.865 0.0336 0.802 0.934									71.0 26 1 0.484 0.0785 0.3523 0.665
	57.8 162 1 0.775 0.0404 0.700 0.859									58.1 422 1 0.874 0.0312 0.815 0.938										59.9 117 1 0.722 0.0484 0.633 0.823																		58.1 384 1 0.863 0.0336 0.800 0.932									72.3 22 1 0.462 0.0780 0.3320 0.643
	58.0 165 1 0.770 0.0404 0.695 0.854									58.1 421 1 0.872 0.0312 0.813 0.936										59.9 116 1 0.716 0.0484 0.627 0.817																		58.1 386 1 0.861 0.0335 0.798 0.929									75.1 9 1 0.411 0.0845 0.2745 0.615
	58.1 167 1 0.766 0.0404 0.691 0.849									58.1 423 1 0.870 0.0312 0.811 0.934										60.3 118 1 0.710 0.0484 0.621 0.811																		58.2 388 1 0.859 0.0335 0.795 0.927									79.3 2 1 0.205 0.1513 0.0485 0.870
	58.7 173 1 0.761 0.0404 0.686 0.845									58.2 425 1 0.868 0.0312 0.809 0.931										60.9 117 1 0.704 0.0484 0.615 0.805																		58.2 393 1 0.857 0.0335 0.793 0.925
	58.9 174 1 0.757 0.0404 0.682 0.841									58.2 430 1 0.866 0.0312 0.807 0.929										61.4 119 1 0.698 0.0483 0.609 0.799																		58.4 394 1 0.854 0.0335 0.791 0.923
	59.3 177 1 0.753 0.0404 0.678 0.836									58.4 431 1 0.864 0.0312 0.805 0.927										61.5 121 1 0.692 0.0483 0.604 0.793																		58.4 392 1 0.852 0.0335 0.789 0.920
	59.3 176 1 0.749 0.0404 0.673 0.832									58.4 429 1 0.862 0.0312 0.803 0.925										61.6 120 1 0.686 0.0482 0.598 0.787																		58.6 403 1 0.850 0.0335 0.787 0.918
	59.8 185 1 0.744 0.0404 0.669 0.828									58.4 428 1 0.860 0.0311 0.801 0.923										61.6 119 1 0.680 0.0481 0.592 0.782																		58.6 403 1 0.848 0.0335 0.785 0.916
	59.8 184 1 0.740 0.0404 0.665 0.824									58.6 440 1 0.858 0.0311 0.799 0.921										61.7 119 1 0.675 0.0481 0.587 0.776																		58.7 402 1 0.846 0.0334 0.783 0.914
	59.9 183 1 0.736 0.0404 0.661 0.820									58.6 440 1 0.856 0.0311 0.797 0.919										62.4 121 1 0.669 0.0480 0.581 0.770																		58.9 410 1 0.844 0.0334 0.781 0.912
	59.9 181 1 0.732 0.0404 0.657 0.816									58.7 439 1 0.854 0.0311 0.795 0.917										62.5 120 1 0.664 0.0479 0.576 0.764																		59.0 414 1 0.842 0.0334 0.779 0.910
	59.9 181 1 0.728 0.0403 0.653 0.812									58.9 447 1 0.852 0.0311 0.794 0.916										62.6 118 1 0.658 0.0478 0.571 0.759																		59.1 414 1 0.840 0.0334 0.777 0.908
	60.3 180 1 0.724 0.0403 0.649 0.808									59.0 452 1 0.850 0.0311 0.792 0.914										62.6 114 1 0.652 0.0478 0.565 0.753																		59.3 418 1 0.838 0.0334 0.775 0.906
	60.3 180 1 0.720 0.0403 0.645 0.804									59.1 452 1 0.849 0.0311 0.790 0.912										62.7 114 1 0.646 0.0477 0.559 0.747																		59.3 419 1 0.836 0.0333 0.773 0.904
	60.3 180 1 0.716 0.0403 0.641 0.800									59.3 457 1 0.847 0.0311 0.788 0.910										63.0 118 1 0.641 0.0476 0.554 0.741																		59.5 416 1 0.834 0.0333 0.771 0.902
	60.6 179 1 0.712 0.0402 0.638 0.796									59.3 458 1 0.845 0.0311 0.786 0.908										63.0 117 1 0.635 0.0475 0.549 0.736																		59.7 421 1 0.832 0.0333 0.769 0.900
	60.8 177 1 0.708 0.0402 0.634 0.792									59.5 455 1 0.843 0.0310 0.784 0.906										64.0 117 1 0.630 0.0474 0.544 0.730																		59.9 425 1 0.830 0.0333 0.767 0.898
	60.8 176 1 0.704 0.0402 0.630 0.787									59.5 454 1 0.841 0.0310 0.782 0.904										64.3 122 1 0.625 0.0473 0.539 0.725																		59.9 424 1 0.828 0.0333 0.765 0.896
	60.9 178 1 0.700 0.0402 0.626 0.783									59.7 459 1 0.839 0.0310 0.781 0.902										64.4 121 1 0.620 0.0472 0.534 0.719																		59.9 423 1 0.826 0.0332 0.763 0.894
	60.9 177 1 0.696 0.0401 0.622 0.779									59.9 463 1 0.838 0.0310 0.779 0.901										64.8 119 1 0.615 0.0471 0.529 0.714																		60.0 424 1 0.824 0.0332 0.761 0.892
	61.4 181 1 0.692 0.0401 0.618 0.776									59.9 462 1 0.836 0.0310 0.777 0.899										64.9 117 1 0.609 0.0470 0.524 0.709																		60.0 423 1 0.822 0.0332 0.759 0.890
	61.5 184 1 0.689 0.0400 0.614 0.772									59.9 461 1 0.834 0.0310 0.775 0.897										64.9 114 1 0.604 0.0469 0.519 0.703																		60.2 430 1 0.820 0.0332 0.758 0.888
	61.6 184 1 0.685 0.0400 0.611 0.768									59.9 460 1 0.832 0.0310 0.774 0.895										64.9 113 1 0.599 0.0468 0.514 0.698																		60.2 430 1 0.818 0.0332 0.756 0.886
	61.6 183 1 0.681 0.0400 0.607 0.764									60.0 461 1 0.830 0.0309 0.772 0.893										65.3 109 1 0.593 0.0466 0.508 0.692																		60.3 430 1 0.816 0.0331 0.754 0.884
	61.7 185 1 0.677 0.0399 0.604 0.760									60.0 460 1 0.828 0.0309 0.770 0.891										65.4 107 1 0.588 0.0465 0.503 0.686																		60.5 444 1 0.814 0.0331 0.752 0.882
	62.2 189 1 0.674 0.0399 0.600 0.757									60.2 466 1 0.827 0.0309 0.768 0.890										65.5 106 1 0.582 0.0464 0.498 0.680																		60.6 443 1 0.813 0.0331 0.750 0.880
	62.4 189 1 0.670 0.0398 0.597 0.753									60.2 466 1 0.825 0.0309 0.767 0.888										65.8 105 1 0.576 0.0463 0.492 0.675																		60.8 444 1 0.811 0.0331 0.748 0.878
	62.5 187 1 0.667 0.0398 0.593 0.749									60.3 467 1 0.823 0.0309 0.765 0.886										65.8 105 1 0.571 0.0462 0.487 0.669																		60.9 447 1 0.809 0.0330 0.747 0.876
	62.6 185 1 0.663 0.0397 0.590 0.746									60.5 481 1 0.821 0.0309 0.763 0.884										66.4 102 1 0.565 0.0461 0.482 0.663																		60.9 452 1 0.807 0.0330 0.745 0.875
	62.6 181 1 0.659 0.0397 0.586 0.742									60.6 480 1 0.820 0.0308 0.761 0.882										66.4 101 1 0.560 0.0460 0.477 0.658																		61.0 449 1 0.805 0.0330 0.743 0.873
	62.7 184 1 0.656 0.0396 0.583 0.738									60.8 482 1 0.818 0.0308 0.760 0.881										66.4 100 1 0.554 0.0458 0.471 0.652																		61.1 446 1 0.804 0.0330 0.741 0.871
	63.0 189 1 0.652 0.0395 0.579 0.735									60.9 485 1 0.816 0.0308 0.758 0.879										66.4 99 1 0.549 0.0457 0.466 0.646																		61.2 448 1 0.802 0.0329 0.740 0.869
	63.0 188 1 0.649 0.0395 0.576 0.731									60.9 490 1 0.815 0.0308 0.756 0.877										66.5 98 1 0.543 0.0456 0.461 0.640																		61.2 447 1 0.800 0.0329 0.738 0.867
	64.0 194 1 0.646 0.0394 0.573 0.728									61.0 487 1 0.813 0.0308 0.755 0.876										66.8 98 1 0.537 0.0455 0.455 0.634																		61.2 452 1 0.798 0.0329 0.736 0.865
	64.3 202 1 0.642 0.0394 0.570 0.724									61.1 483 1 0.811 0.0308 0.753 0.874										66.8 97 1 0.532 0.0453 0.450 0.629																		61.3 451 1 0.796 0.0329 0.735 0.864
	64.4 202 1 0.639 0.0393 0.567 0.721									61.2 485 1 0.810 0.0307 0.752 0.872										67.1 93 1 0.526 0.0452 0.445 0.623																		61.4 454 1 0.795 0.0328 0.733 0.862
	64.8 201 1 0.636 0.0392 0.564 0.718									61.2 484 1 0.808 0.0307 0.750 0.870										67.3 94 1 0.521 0.0451 0.439 0.617																		61.5 455 1 0.793 0.0328 0.731 0.860
	64.9 199 1 0.633 0.0392 0.561 0.714									61.2 489 1 0.806 0.0307 0.748 0.869										67.4 92 1 0.515 0.0449 0.434 0.611																		61.6 454 1 0.791 0.0328 0.729 0.858
	64.9 196 1 0.630 0.0391 0.557 0.711									61.3 489 1 0.805 0.0307 0.747 0.867										67.6 92 1 0.509 0.0448 0.429 0.605																		61.6 453 1 0.789 0.0328 0.728 0.856
	64.9 195 1 0.626 0.0390 0.554 0.708									61.4 493 1 0.803 0.0307 0.745 0.865										67.7 90 1 0.504 0.0447 0.423 0.599																		61.7 451 1 0.788 0.0327 0.726 0.855
	65.1 193 1 0.623 0.0390 0.551 0.704									61.5 492 1 0.801 0.0306 0.744 0.864										68.2 90 1 0.498 0.0445 0.418 0.593																		61.8 449 1 0.786 0.0327 0.724 0.853
	65.2 191 1 0.620 0.0389 0.548 0.701									61.5 493 1 0.800 0.0306 0.742 0.862										68.2 89 1 0.492 0.0444 0.413 0.588																		61.8 448 1 0.784 0.0327 0.723 0.851
	65.3 190 1 0.617 0.0388 0.545 0.698									61.6 492 1 0.798 0.0306 0.740 0.860										68.3 88 1 0.487 0.0442 0.408 0.582																		61.8 447 1 0.782 0.0327 0.721 0.849
	65.4 189 1 0.613 0.0387 0.542 0.694									61.6 491 1 0.797 0.0306 0.739 0.859										68.4 84 1 0.481 0.0441 0.402 0.576																		61.8 450 1 0.781 0.0326 0.719 0.847
	65.4 188 1 0.610 0.0387 0.539 0.691									61.7 489 1 0.795 0.0306 0.737 0.857										68.5 83 1 0.475 0.0439 0.397 0.570																		61.9 450 1 0.779 0.0326 0.718 0.846
	65.5 187 1 0.607 0.0386 0.536 0.687									61.8 487 1 0.793 0.0306 0.736 0.855										68.7 80 1 0.469 0.0438 0.391 0.563																		62.0 451 1 0.777 0.0326 0.716 0.844
	65.8 185 1 0.604 0.0385 0.533 0.684									61.8 486 1 0.792 0.0305 0.734 0.854										68.8 79 1 0.463 0.0436 0.385 0.557																		62.0 452 1 0.775 0.0326 0.714 0.842
	65.8 183 1 0.600 0.0385 0.529 0.681									61.8 485 1 0.790 0.0305 0.732 0.852										68.9 78 1 0.457 0.0434 0.380 0.551																		62.1 452 1 0.774 0.0325 0.713 0.840
	65.8 183 1 0.597 0.0384 0.526 0.677									61.8 489 1 0.788 0.0305 0.731 0.850										68.9 77 1 0.452 0.0433 0.374 0.545																		62.2 452 1 0.772 0.0325 0.711 0.838
	66.1 182 1 0.594 0.0383 0.523 0.674									61.9 490 1 0.787 0.0305 0.729 0.849										69.8 73 1 0.445 0.0431 0.368 0.538																		62.4 460 1 0.770 0.0325 0.709 0.837
	66.1 181 1 0.590 0.0383 0.520 0.670									62.0 491 1 0.785 0.0305 0.728 0.847										70.1 72 1 0.439 0.0430 0.362 0.532																		62.4 460 1 0.769 0.0324 0.708 0.835
	66.3 178 1 0.587 0.0382 0.517 0.667									62.0 492 1 0.784 0.0304 0.726 0.846										71.1 66 1 0.432 0.0428 0.356 0.525																		62.4 458 1 0.767 0.0324 0.706 0.833
	66.4 176 1 0.584 0.0381 0.514 0.663									62.1 493 1 0.782 0.0304 0.725 0.844										71.5 63 1 0.426 0.0427 0.350 0.518																		62.5 464 1 0.765 0.0324 0.704 0.832
	66.4 175 1 0.580 0.0380 0.510 0.660									62.2 493 1 0.780 0.0304 0.723 0.842										71.8 62 1 0.419 0.0426 0.343 0.511																		62.7 465 1 0.764 0.0324 0.703 0.830
	66.4 174 1 0.577 0.0380 0.507 0.657									62.4 502 1 0.779 0.0304 0.722 0.841										71.9 61 1 0.412 0.0424 0.337 0.504																		62.8 465 1 0.762 0.0323 0.701 0.828
	66.4 173 1 0.574 0.0379 0.504 0.653									62.4 501 1 0.777 0.0304 0.720 0.839										72.1 56 1 0.405 0.0423 0.330 0.497																		62.9 468 1 0.760 0.0323 0.700 0.826
	66.5 172 1 0.570 0.0378 0.501 0.650									62.4 499 1 0.776 0.0303 0.719 0.838										72.6 52 1 0.397 0.0422 0.322 0.489																		62.9 467 1 0.759 0.0323 0.698 0.825
	66.6 170 1 0.567 0.0377 0.498 0.646									62.5 505 1 0.774 0.0303 0.717 0.836										73.1 50 1 0.389 0.0421 0.315 0.481																		63.0 468 1 0.757 0.0322 0.697 0.823
	66.8 170 1 0.564 0.0377 0.495 0.643									62.7 505 1 0.773 0.0303 0.716 0.834										73.2 46 1 0.380 0.0420 0.306 0.472																		63.0 467 1 0.756 0.0322 0.695 0.821
	66.8 169 1 0.560 0.0376 0.491 0.639									62.8 505 1 0.771 0.0303 0.714 0.833										73.9 41 1 0.371 0.0420 0.297 0.463																		63.1 470 1 0.754 0.0322 0.693 0.820
	67.1 166 1 0.557 0.0375 0.488 0.636									62.9 508 1 0.770 0.0302 0.713 0.831										75.3 33 1 0.360 0.0422 0.286 0.453																		63.1 469 1 0.752 0.0322 0.692 0.818
	67.1 165 1 0.554 0.0374 0.485 0.632									62.9 507 1 0.768 0.0302 0.711 0.830																												63.1 470 1 0.751 0.0321 0.690 0.816
	67.2 164 1 0.550 0.0374 0.482 0.629									63.0 508 1 0.767 0.0302 0.710 0.828																												63.2 474 1 0.749 0.0321 0.689 0.815
	67.2 163 1 0.547 0.0373 0.478 0.625									63.0 507 1 0.765 0.0302 0.708 0.827																												63.3 473 1 0.748 0.0321 0.687 0.813
	67.3 162 1 0.544 0.0372 0.475 0.622									63.1 509 1 0.764 0.0302 0.707 0.825																												63.4 472 1 0.746 0.0320 0.686 0.812
	67.4 160 1 0.540 0.0371 0.472 0.618									63.1 508 1 0.762 0.0301 0.705 0.823																												63.4 470 1 0.744 0.0320 0.684 0.810
	67.4 159 1 0.537 0.0371 0.469 0.614									63.1 509 1 0.761 0.0301 0.704 0.822																												63.5 472 1 0.743 0.0320 0.683 0.808
	67.6 158 1 0.533 0.0370 0.466 0.611									63.2 513 1 0.759 0.0301 0.702 0.820																												63.5 472 1 0.741 0.0320 0.681 0.807
	67.6 157 1 0.530 0.0369 0.462 0.607									63.3 509 1 0.758 0.0301 0.701 0.819																												63.7 469 1 0.740 0.0319 0.680 0.805
	67.7 154 1 0.526 0.0368 0.459 0.604									63.4 508 1 0.756 0.0300 0.699 0.817																												63.7 468 1 0.738 0.0319 0.678 0.803
	68.1 152 1 0.523 0.0367 0.456 0.600									63.4 507 1 0.755 0.0300 0.698 0.816																												63.8 469 1 0.737 0.0319 0.677 0.802
	68.2 151 1 0.520 0.0367 0.452 0.597									63.5 509 1 0.753 0.0300 0.697 0.814																												63.8 468 1 0.735 0.0318 0.675 0.800
	68.2 150 1 0.516 0.0366 0.449 0.593									63.5 509 1 0.752 0.0300 0.695 0.813																												63.9 468 1 0.733 0.0318 0.674 0.798
	68.3 149 1 0.513 0.0365 0.446 0.589									63.7 508 1 0.750 0.0300 0.694 0.811																												64.0 472 1 0.732 0.0318 0.672 0.797
	68.4 148 1 0.509 0.0364 0.443 0.586									63.7 507 1 0.749 0.0299 0.692 0.810																												64.0 471 1 0.730 0.0318 0.671 0.795
	68.4 143 1 0.506 0.0363 0.439 0.582									63.8 508 1 0.747 0.0299 0.691 0.808																												64.0 475 1 0.729 0.0317 0.669 0.794
	68.5 142 1 0.502 0.0363 0.436 0.578									63.8 507 1 0.746 0.0299 0.689 0.807																												64.0 472 1 0.727 0.0317 0.668 0.792
	68.6 139 1 0.498 0.0362 0.432 0.575									63.9 507 1 0.744 0.0299 0.688 0.805																												64.1 471 1 0.726 0.0317 0.666 0.790
	68.7 136 1 0.495 0.0361 0.429 0.571									64.0 511 1 0.743 0.0298 0.687 0.804																												64.1 470 1 0.724 0.0316 0.665 0.789
	68.8 133 1 0.491 0.0360 0.425 0.567									64.0 510 1 0.741 0.0298 0.685 0.802																												64.1 472 1 0.723 0.0316 0.663 0.787
	68.9 132 1 0.487 0.0359 0.422 0.563									64.0 514 1 0.740 0.0298 0.684 0.801																												64.2 470 1 0.721 0.0316 0.662 0.786
	68.9 131 1 0.484 0.0358 0.418 0.559									64.0 511 1 0.738 0.0298 0.682 0.799																												64.3 467 1 0.720 0.0315 0.660 0.784
	69.1 126 1 0.480 0.0358 0.415 0.555									64.1 510 1 0.737 0.0298 0.681 0.798																												64.3 466 1 0.718 0.0315 0.659 0.782
	69.1 128 1 0.476 0.0357 0.411 0.551									64.1 509 1 0.736 0.0297 0.680 0.796																												64.3 467 1 0.716 0.0315 0.657 0.781
	69.3 123 1 0.472 0.0356 0.407 0.547									64.1 508 1 0.734 0.0297 0.678 0.795																												64.3 466 1 0.715 0.0315 0.656 0.779
	69.6 117 1 0.468 0.0355 0.403 0.543									64.1 510 1 0.733 0.0297 0.677 0.793																												64.4 467 1 0.713 0.0314 0.654 0.778
	69.8 115 1 0.464 0.0354 0.400 0.539									64.2 508 1 0.731 0.0297 0.675 0.792																												64.4 467 1 0.712 0.0314 0.653 0.776
	70.1 113 1 0.460 0.0354 0.396 0.535									64.3 505 1 0.730 0.0296 0.674 0.790																												64.5 466 1 0.710 0.0314 0.651 0.775
	70.2 111 1 0.456 0.0353 0.392 0.530									64.3 504 1 0.728 0.0296 0.673 0.789																												64.5 465 1 0.709 0.0313 0.650 0.773
	70.6 108 1 0.452 0.0352 0.388 0.526									64.3 505 1 0.727 0.0296 0.671 0.787																												64.6 461 1 0.707 0.0313 0.648 0.771
	71.0 104 1 0.447 0.0351 0.383 0.522									64.3 504 1 0.725 0.0296 0.670 0.786																												64.6 456 1 0.706 0.0313 0.647 0.770
	71.0 103 1 0.443 0.0351 0.379 0.517									64.4 505 1 0.724 0.0295 0.668 0.784																												64.7 457 1 0.704 0.0312 0.646 0.768
	71.1 101 1 0.439 0.0350 0.375 0.513									64.4 505 1 0.723 0.0295 0.667 0.783																												64.8 456 1 0.703 0.0312 0.644 0.767
	71.5 96 1 0.434 0.0349 0.371 0.508									64.5 504 1 0.721 0.0295 0.666 0.781																												64.8 455 1 0.701 0.0312 0.643 0.765
	71.8 94 1 0.429 0.0349 0.366 0.503									64.5 503 1 0.720 0.0295 0.664 0.780																												64.8 454 1 0.700 0.0312 0.641 0.763
	71.9 93 1 0.425 0.0348 0.362 0.499									64.6 499 1 0.718 0.0294 0.663 0.778																												64.9 452 1 0.698 0.0311 0.640 0.762
	71.9 89 1 0.420 0.0347 0.357 0.494									64.6 495 1 0.717 0.0294 0.661 0.777																												64.9 451 1 0.696 0.0311 0.638 0.760
	72.1 86 1 0.415 0.0347 0.352 0.489									64.7 495 1 0.715 0.0294 0.660 0.775																												64.9 450 1 0.695 0.0311 0.637 0.759
	72.3 83 1 0.410 0.0346 0.348 0.484									64.8 494 1 0.714 0.0294 0.659 0.774																												65.0 450 1 0.693 0.0310 0.635 0.757
	72.5 79 1 0.405 0.0346 0.342 0.479									64.8 493 1 0.712 0.0294 0.657 0.772																												65.1 447 1 0.692 0.0310 0.634 0.755
	72.6 77 1 0.400 0.0345 0.337 0.473									64.8 491 1 0.711 0.0293 0.656 0.771																												65.1 444 1 0.690 0.0310 0.632 0.754
	73.1 74 1 0.394 0.0345 0.332 0.468									64.9 488 1 0.710 0.0293 0.654 0.769																												65.1 443 1 0.689 0.0309 0.631 0.752
	73.2 69 1 0.388 0.0344 0.327 0.462									64.9 487 1 0.708 0.0293 0.653 0.768																												65.2 442 1 0.687 0.0309 0.629 0.750
	73.9 59 1 0.382 0.0345 0.320 0.456									64.9 486 1 0.707 0.0293 0.652 0.766																												65.2 440 1 0.686 0.0309 0.628 0.749
	75.1 46 1 0.374 0.0347 0.311 0.448									65.0 486 1 0.705 0.0292 0.650 0.765																												65.3 442 1 0.684 0.0308 0.626 0.747
	75.3 43 1 0.365 0.0350 0.302 0.440									65.1 483 1 0.704 0.0292 0.649 0.763																												65.4 443 1 0.682 0.0308 0.625 0.746
	75.7 39 1 0.356 0.0353 0.293 0.432									65.1 479 1 0.702 0.0292 0.647 0.762																												65.5 440 1 0.681 0.0308 0.623 0.744
	79.3 15 1 0.332 0.0401 0.262 0.421									65.1 478 1 0.701 0.0292 0.646 0.760																												65.5 439 1 0.679 0.0308 0.622 0.742
										65.2 477 1 0.699 0.0291 0.645 0.759																												65.6 433 1 0.678 0.0307 0.620 0.741
										65.2 475 1 0.698 0.0291 0.643 0.757																												65.6 434 1 0.676 0.0307 0.619 0.739
										65.3 477 1 0.696 0.0291 0.642 0.756																												65.7 427 1 0.675 0.0307 0.617 0.737
										65.4 479 1 0.695 0.0291 0.640 0.754																												65.7 426 1 0.673 0.0306 0.616 0.736
										65.5 477 1 0.694 0.0290 0.639 0.753																												65.8 425 1 0.671 0.0306 0.614 0.734
										65.5 476 1 0.692 0.0290 0.637 0.751																												65.9 423 1 0.670 0.0306 0.613 0.733
										65.6 469 1 0.691 0.0290 0.636 0.750																												65.9 422 1 0.668 0.0305 0.611 0.731
										65.6 470 1 0.689 0.0290 0.635 0.748																												65.9 421 1 0.667 0.0305 0.610 0.729
										65.7 463 1 0.688 0.0289 0.633 0.747																												65.9 419 1 0.665 0.0305 0.608 0.728
										65.7 462 1 0.686 0.0289 0.632 0.745																												66.3 411 1 0.663 0.0304 0.606 0.726
										65.8 461 1 0.685 0.0289 0.630 0.744																												66.4 409 1 0.662 0.0304 0.605 0.724
										65.9 459 1 0.683 0.0289 0.629 0.742																												66.4 406 1 0.660 0.0304 0.603 0.723
										65.9 458 1 0.682 0.0288 0.627 0.741																												66.6 409 1 0.659 0.0303 0.602 0.721
										65.9 458 1 0.680 0.0288 0.626 0.739																												66.8 404 2 0.655 0.0303 0.599 0.717
										65.9 456 1 0.679 0.0288 0.625 0.738																												67.1 393 1 0.654 0.0303 0.597 0.716
										66.3 446 1 0.677 0.0288 0.623 0.736																												67.2 389 1 0.652 0.0302 0.595 0.714
										66.4 442 1 0.676 0.0287 0.622 0.734																												67.4 388 1 0.650 0.0302 0.594 0.712
										66.4 441 1 0.674 0.0287 0.620 0.733																												67.5 383 1 0.649 0.0302 0.592 0.711
										66.4 438 1 0.673 0.0287 0.619 0.731																												67.7 384 1 0.647 0.0301 0.591 0.709
										66.6 440 1 0.671 0.0287 0.617 0.730																												67.7 384 1 0.645 0.0301 0.589 0.707
										66.8 433 2 0.668 0.0286 0.614 0.726																												67.7 382 1 0.644 0.0301 0.587 0.705
										67.1 422 1 0.666 0.0286 0.613 0.725																												67.8 379 1 0.642 0.0300 0.586 0.704
										67.2 419 1 0.665 0.0286 0.611 0.723																												68.0 372 1 0.640 0.0300 0.584 0.702
										67.2 418 1 0.663 0.0286 0.609 0.722																												68.0 369 1 0.638 0.0300 0.582 0.700
										67.4 415 1 0.662 0.0285 0.608 0.720																												68.1 368 1 0.637 0.0299 0.581 0.698
										67.5 411 1 0.660 0.0285 0.606 0.718																												68.1 367 1 0.635 0.0299 0.579 0.696
										67.7 414 1 0.658 0.0285 0.605 0.717																												68.2 364 1 0.633 0.0299 0.577 0.695
										67.7 414 1 0.657 0.0285 0.603 0.715																												68.2 362 1 0.631 0.0298 0.576 0.693
										67.7 412 1 0.655 0.0284 0.602 0.713																												68.3 361 1 0.630 0.0298 0.574 0.691
										67.8 410 1 0.654 0.0284 0.600 0.712																												68.3 359 1 0.628 0.0298 0.572 0.689
										68.0 403 1 0.652 0.0284 0.599 0.710																												68.3 359 1 0.626 0.0298 0.571 0.687
										68.0 400 1 0.650 0.0284 0.597 0.708																												68.5 358 1 0.624 0.0297 0.569 0.686
										68.1 397 1 0.649 0.0283 0.595 0.707																												68.7 349 1 0.623 0.0297 0.567 0.684
										68.1 396 1 0.647 0.0283 0.594 0.705																												68.9 346 1 0.621 0.0297 0.565 0.682
										68.2 393 1 0.645 0.0283 0.592 0.703																												68.9 345 1 0.619 0.0296 0.564 0.680
										68.2 391 1 0.644 0.0283 0.591 0.702																												68.9 345 1 0.617 0.0296 0.562 0.678
										68.3 390 1 0.642 0.0282 0.589 0.700																												69.0 344 1 0.615 0.0296 0.560 0.676
										68.3 388 1 0.640 0.0282 0.587 0.698																												69.0 341 1 0.614 0.0295 0.558 0.674
										68.3 388 1 0.639 0.0282 0.586 0.696																												69.1 338 1 0.612 0.0295 0.557 0.672
										68.5 388 1 0.637 0.0282 0.584 0.695																												69.3 334 1 0.610 0.0295 0.555 0.671
										68.7 378 1 0.635 0.0281 0.583 0.693																												69.5 333 1 0.608 0.0294 0.553 0.669
										68.9 376 1 0.634 0.0281 0.581 0.691																												69.6 334 1 0.606 0.0294 0.551 0.667
										68.9 375 1 0.632 0.0281 0.579 0.690																												69.6 331 1 0.605 0.0294 0.550 0.665
										68.9 375 1 0.630 0.0281 0.578 0.688																												69.8 326 1 0.603 0.0293 0.548 0.663
										69.0 374 1 0.629 0.0280 0.576 0.686																												69.8 325 1 0.601 0.0293 0.546 0.661
										69.0 371 1 0.627 0.0280 0.574 0.684																												69.8 324 2 0.597 0.0292 0.542 0.657
										69.1 368 1 0.625 0.0280 0.573 0.683																												70.0 313 1 0.595 0.0292 0.541 0.655
										69.2 369 1 0.624 0.0280 0.571 0.681																												70.2 307 1 0.593 0.0292 0.539 0.653
										69.3 363 1 0.622 0.0279 0.569 0.679																												70.5 295 1 0.591 0.0292 0.537 0.651
										69.5 362 1 0.620 0.0279 0.568 0.677																												70.7 286 1 0.589 0.0291 0.535 0.649
										69.6 363 1 0.618 0.0279 0.566 0.676																												70.7 282 1 0.587 0.0291 0.533 0.647
										69.6 361 1 0.617 0.0279 0.564 0.674																												70.7 281 1 0.585 0.0291 0.531 0.645
										69.6 359 1 0.615 0.0278 0.563 0.672																												70.8 277 1 0.583 0.0290 0.529 0.643
										69.8 354 1 0.613 0.0278 0.561 0.670																												70.8 275 1 0.581 0.0290 0.527 0.641
										69.8 352 1 0.612 0.0278 0.559 0.669																												71.0 273 1 0.579 0.0290 0.525 0.638
										69.8 351 2 0.608 0.0277 0.556 0.665																												71.0 270 1 0.577 0.0290 0.522 0.636
										70.0 340 1 0.606 0.0277 0.554 0.663																												71.1 268 1 0.574 0.0289 0.520 0.634
										70.2 334 1 0.604 0.0277 0.553 0.661																												71.2 264 1 0.572 0.0289 0.518 0.632
										70.5 323 2 0.601 0.0277 0.549 0.657																												71.3 262 1 0.570 0.0289 0.516 0.629
										70.7 312 1 0.599 0.0276 0.547 0.655																												71.5 257 1 0.568 0.0288 0.514 0.627
										70.7 308 1 0.597 0.0276 0.545 0.654																												71.7 250 1 0.566 0.0288 0.512 0.625
										70.7 307 1 0.595 0.0276 0.543 0.652																												71.7 249 1 0.563 0.0288 0.510 0.623
										70.8 303 1 0.593 0.0276 0.541 0.650																												71.7 248 1 0.561 0.0288 0.507 0.620
										70.8 301 1 0.591 0.0275 0.539 0.648																												71.7 247 1 0.559 0.0287 0.505 0.618
										71.0 299 1 0.589 0.0275 0.537 0.646																												71.8 245 1 0.556 0.0287 0.503 0.616
										71.0 296 1 0.587 0.0275 0.536 0.643																												71.9 243 1 0.554 0.0287 0.501 0.613
										71.1 294 1 0.585 0.0275 0.534 0.641																												72.1 236 1 0.552 0.0287 0.498 0.611
										71.2 289 1 0.583 0.0275 0.532 0.639																												72.1 235 1 0.549 0.0286 0.496 0.609
										71.3 287 1 0.581 0.0274 0.530 0.637																												72.3 227 1 0.547 0.0286 0.494 0.606
										71.5 281 1 0.579 0.0274 0.528 0.635																												72.3 226 1 0.545 0.0286 0.491 0.604
										71.7 274 1 0.577 0.0274 0.526 0.633																												72.6 218 1 0.542 0.0286 0.489 0.601
										71.7 273 1 0.575 0.0274 0.523 0.631																												72.9 206 1 0.539 0.0285 0.486 0.598
										71.7 272 1 0.573 0.0274 0.521 0.629																												72.9 204 1 0.537 0.0285 0.484 0.596
										71.7 271 1 0.570 0.0273 0.519 0.627																												73.0 200 1 0.534 0.0285 0.481 0.593
										71.8 269 1 0.568 0.0273 0.517 0.624																												73.3 194 1 0.531 0.0285 0.478 0.590
										71.9 267 1 0.566 0.0273 0.515 0.622																												73.3 192 1 0.529 0.0285 0.476 0.587
										72.1 259 1 0.564 0.0273 0.513 0.620																												73.4 187 1 0.526 0.0285 0.473 0.585
										72.1 258 1 0.562 0.0273 0.511 0.618																												73.5 185 1 0.523 0.0285 0.470 0.582
										72.3 250 1 0.560 0.0273 0.509 0.616																												73.7 177 1 0.520 0.0284 0.467 0.579
										72.3 249 1 0.557 0.0272 0.506 0.613																												73.7 174 1 0.517 0.0284 0.464 0.576
										72.6 241 1 0.555 0.0272 0.504 0.611																												73.9 170 1 0.514 0.0284 0.461 0.573
										72.6 240 1 0.553 0.0272 0.502 0.609																												74.1 162 1 0.511 0.0284 0.458 0.570
										72.9 228 1 0.550 0.0272 0.499 0.606																												74.4 157 1 0.508 0.0284 0.455 0.566
										72.9 226 1 0.548 0.0272 0.497 0.604																												74.4 156 1 0.504 0.0284 0.452 0.563
										73.0 222 1 0.545 0.0272 0.495 0.601																												74.4 155 1 0.501 0.0284 0.448 0.560
										73.3 215 1 0.543 0.0272 0.492 0.599																												74.5 151 1 0.498 0.0285 0.445 0.557
										73.3 213 1 0.540 0.0272 0.490 0.596																												74.6 148 1 0.494 0.0285 0.442 0.553
										73.4 206 1 0.538 0.0271 0.487 0.594																												74.7 144 1 0.491 0.0285 0.438 0.550
										73.5 204 1 0.535 0.0271 0.484 0.591																												74.7 143 1 0.487 0.0285 0.435 0.547
										73.7 196 1 0.532 0.0271 0.482 0.588																												74.8 142 1 0.484 0.0285 0.431 0.543
										73.7 193 1 0.530 0.0271 0.479 0.586																												75.0 140 1 0.481 0.0285 0.428 0.540
										73.9 189 1 0.527 0.0271 0.476 0.583																												75.0 138 1 0.477 0.0285 0.424 0.536
										74.1 181 1 0.524 0.0271 0.473 0.580																												75.1 129 1 0.473 0.0285 0.421 0.533
										74.4 175 1 0.521 0.0272 0.470 0.577																												75.3 124 1 0.470 0.0285 0.417 0.529
										74.4 174 1 0.518 0.0272 0.467 0.574																												75.5 120 1 0.466 0.0286 0.413 0.525
										74.4 173 1 0.515 0.0272 0.464 0.571																												75.7 113 1 0.462 0.0286 0.409 0.521
										74.5 167 1 0.512 0.0272 0.461 0.568																												75.8 111 1 0.457 0.0286 0.405 0.517
										74.6 164 1 0.509 0.0272 0.458 0.565																												76.0 104 1 0.453 0.0287 0.400 0.513
										74.7 160 1 0.505 0.0272 0.455 0.562																												76.1 101 1 0.449 0.0288 0.396 0.509
										74.7 159 1 0.502 0.0272 0.452 0.559																												76.8 86 1 0.443 0.0289 0.390 0.504
										74.8 158 1 0.499 0.0272 0.448 0.555																												77.4 74 1 0.437 0.0291 0.384 0.498
										75.0 156 1 0.496 0.0273 0.445 0.552																												77.6 70 1 0.431 0.0294 0.377 0.493
										75.0 154 1 0.493 0.0273 0.442 0.549																												77.6 69 1 0.425 0.0296 0.371 0.487
										75.1 145 1 0.489 0.0273 0.439 0.546																												77.6 68 1 0.419 0.0298 0.364 0.481
										75.3 140 1 0.486 0.0273 0.435 0.542																												78.4 50 1 0.410 0.0304 0.355 0.474
										75.5 136 1 0.482 0.0273 0.432 0.539																												78.9 39 1 0.400 0.0314 0.343 0.466
										75.7 129 1 0.478 0.0274 0.428 0.535																												79.0 38 1 0.389 0.0323 0.331 0.458
										75.8 127 1 0.475 0.0274 0.424 0.532																												79.5 30 1 0.376 0.0337 0.316 0.448
										76.0 120 1 0.471 0.0275 0.420 0.528																												80.4 20 1 0.357 0.0369 0.292 0.438
										76.1 117 1 0.467 0.0275 0.416 0.524
										76.3 116 1 0.463 0.0276 0.412 0.520
										76.8 100 1 0.458 0.0277 0.407 0.516
										77.4 87 1 0.453 0.0279 0.401 0.511
										77.5 86 1 0.448 0.0281 0.396 0.506
										77.6 80 1 0.442 0.0283 0.390 0.501
										77.6 79 1 0.436 0.0284 0.384 0.496
										77.6 77 1 0.431 0.0286 0.378 0.491
										78.4 58 1 0.423 0.0291 0.370 0.484
										78.9 46 1 0.414 0.0299 0.359 0.477
										79.0 45 1 0.405 0.0306 0.349 0.470
										79.5 36 1 0.394 0.0317 0.336 0.461
										80.4 25 1 0.378 0.0342 0.317 0.451
										81.3 16 1 0.354 0.0394 0.285 0.440
	records n.max n.start events median 0.95LCL 0.95UCL									records n.max n.start events median 0.95LCL 0.95UCL										records n.max n.start events median 0.95LCL 0.95UCL									records n.max n.start events median 0.95LCL 0.95UCL									records n.max n.start events median 0.95LCL 0.95UCL									records n.max n.start events median 0.95LCL 0.95UCL
	394 202 41 135 68.6 66.6 71.9									916 514 41 261 74.8 72.9 77.6										261 122 31 88 68.2 65.5 72.1									74 42 19 15 81.3 77.5 NA									842 475 38 246 74.5 72.1 77.4									89 63 11 30 71.0 68.1 NA

## Sheet: Figure 4
	MetaboHealth score
		[,1] [,2] [,3]	LRC_g3: Partners with LRC > 0	LRC_g2: IPs with LRC ≥0.1 & <0.60	LRC_g1: IPs with LRC ≥ 0.60
	outliers	[1,] -0.87122774 -0.99901521 -0.898496389
	q25	[2,] -0.31774482 -0.30306649 -0.266814306
	mean	[3,] -0.08803193 -0.03688056 -0.006146535
	q75	[4,] 0.09947196 0.18008238 0.220696703
	outliers	[5,] 0.71897489 0.89843696 0.898126423
			LRC_g4: partners with LRC = 0
	mean		0.001530117
								LRC_g3: Partners with LRC > 0
								[1] -0.764065862 -0.031964801 0.071640797 -0.026764754 -0.037856210 0.104976565 -0.168062910 0.197622582 NA -0.566371143 0.557061791 0.379384130
								[13] NA -0.181336507 -0.105653673 0.171619281 -0.175337628 NA 0.397249669 0.305925667 -0.106089309 0.077838004 0.029922333 -0.270391256
								[25] NA 0.228439808 0.845316052 0.368987560 0.184243888 0.231905714 1.091878533 NA -0.347171962 -0.416413754 -0.898496389 -0.268735409
								[37] 0.044997137 -0.120825499 -0.079702772 -0.172543794 -0.331118643 -0.451255888 0.158861980 -0.337036192 0.373133510 0.146405920 0.542310536 -0.264893204
								[49] -0.309015900 0.085366070 0.583083570 -0.306699991 0.193310007 -0.589899182 -0.220619008 -0.223099858 -0.134055376 NA -0.460139632 -0.439613044
								[61] 0.292900205 -0.157234281 0.759673774 NA 0.079089127 0.302123874 0.156939194 NA -0.194243282 0.316440165 0.535973489 -0.016646639
								[73] 0.190230638 0.898126423 -0.186674058 -0.031003656 -1.026320934 0.673877060 -0.191907883 -0.732131839 -0.326514423 0.596389055 -0.410421193 -0.196834505
								[85] 0.516644001 0.143390357 -0.307362378 0.368831247 -0.185918018 NA 0.142718092 NA 0.028753137 -0.042878788 0.133383706 -0.358397245
								[97] 0.094558783 -0.095383652 0.049289577 0.325918138 0.040296923 -0.536191165 -0.629062712 NA -0.225516900 0.244054317 0.051897015 0.787577510
								[109] -0.274699599 -0.116351843 0.055891458 -0.244636983 NA -0.437890291 0.013528240 -0.733381152 -0.281696945 NA 0.112368688 0.215117216
								[121] NA -0.119739130 0.291643590 -0.167112216 -0.253441662 -0.439016342 -0.592146933 0.449133724 0.118998691 -0.426316768 0.226276189 NA
								[133] -0.187387168 -0.084623091 -0.085621908 -0.547978699 -0.206001922 0.331737787 0.380338222 1.317397833 -0.366264611 -0.824375451 -0.473951906 0.091363542
								[145] 0.371625870 -0.007874378 -0.384840697 0.199066848 NA 0.742646933 0.071903430 -0.018986119 -0.307758719 -0.198265031 0.544099033 -0.121278733
								[157] 0.114036031 0.383360445 -0.447748393 -0.108848363 -0.402969927 -0.230207443 0.723354101 0.466052562 0.193874568 -0.105640776 0.341256618 0.063024402
								LRC_g2: IPs with LRC ≥0.1 & <0.60
								[1] -0.4242924154 -0.2610353231 -0.4498870373 -0.3800906241 -0.1794511378 -0.3213233650 0.1451571882 0.0660852343 0.3777967095 -0.0709700584 -0.5126618743
								[12] NA -0.2200556248 -0.0442016050 -0.4683787823 0.0504707173 -0.0404146649 0.4065872729 -0.0997978225 -0.3808593750 0.1017021388 -0.2730961144
								[23] 0.0576513708 0.3419534564 NA 0.1070399657 0.4016605914 -0.3676407337 0.0003447246 -0.4287432730 -0.4686775208 -0.4360249043 -0.7118491530
								[34] -0.3102080226 0.3415721953 0.0110092731 0.0176819731 0.0109048095 0.4702478945 0.5261198878 0.0786842778 0.2516089082 -0.6351375580 0.2875050306
								[45] 0.2854878008 -0.1745222211 -0.0307074096 0.3515831232 0.2737715542 -0.1606028229 -0.1222644225 -0.1583864838 NA -0.2126080990 0.0653101876
								[56] 0.2262521535 0.7508078814 -0.2010943741 0.4239244163 0.8625954986 -0.0015489567 0.0004600935 -0.1658954322 0.8548384309 0.1571236551 0.8218576908
								[67] -0.4349851906 -0.6451866627 -0.3838687837 -0.4984459877 0.2740225494 -0.0856567323 0.7477047443 -0.9990152121 -0.1677016169 -0.2566120028 0.0127277439
								[78] 0.0139483083 0.0098567838 0.1249535084 -0.5521225333 -0.1778147221 0.0885939375 0.5665705800 -0.2059669495 -0.3128239214 0.4576382637 -0.0062740031
								[89] -0.6050809622 -0.2124556452 -0.8296504617 0.1626291275 -0.1238453910 -0.6100786328 -0.4674461484 -0.3202255666 -0.3122928143 0.1028820723 -0.1291323006
								[100] -0.1897113919 0.3269867897 0.0613844246 -0.5517464876 -0.0690285191 0.0129020978 -0.3932156563 0.0916282013 0.1772340536 -0.2518605590 -0.1403382868
								[111] 0.2689061463 -0.6142511964 -0.2881081700 -0.2635997236 -0.5713126063 0.0196371991 -0.6649369597 -0.2769734859 0.3345269263 -0.2146041393 0.1679199636
								[122] 0.5925114155 -0.0949076861 0.9344567657 0.0682637244 0.8180061579 -0.1152479723 -0.0032185630 -0.4803365171 -0.2698425651 -0.0235854462 -0.4932751954
								[133] 0.0052728783 -0.2847924531 0.9270876646 0.3647529483 -0.4127812386 0.5806526542 -0.0541146398 -0.0014282401 -0.3137072921 -0.2636593282 -0.0941956937
								[144] -0.1670378149 0.0219821632 0.1590562463 0.2408395261 0.2855712175 -0.1928913593 -0.2220574617 -0.1777926534 -0.3439174294 -0.2769880295 0.2144053131
								[155] -0.0832004920 -0.1357663125 -0.1781689376 -0.2368268222 -0.1968232393 -0.3961605132 0.2261326909 0.3425160348 -0.5232178569 -0.0098658297 NA
								[166] 0.4597214162 0.3643388748 0.4692930281 0.1759421676 0.1022145078 0.2408412099 0.1209164336 0.4034291506 0.4628547430 -0.2144331783 -0.2509359121
								[177] -0.0222413354 0.2090189606 -0.1397499889 0.0534978658 0.1912602335 -0.3204962015 -0.2036612928 -0.5379728675 0.0150190843 0.0041515967 -0.2936145961
								[188] -0.5105876923 -0.3221020699 NA 0.3598812819 0.2092658430 0.4415821731 0.0672159642 -0.0786031187 -0.6144267917 -0.0155711044 0.1232373863
								[199] -0.5230233073 0.1460335255 0.6309863925 0.0874647424 -0.0064437953 0.5220224261 -0.0930917114 -0.4625031352 -0.1380383521 -0.2566775680 0.3685668707
								[210] -0.2968319654 0.1215026230 -0.0534923747 -0.1539502591 -0.5084524155 0.3880610466 -0.0033826726 -0.0361191444 -0.2182344049 0.2545650899 0.0722802430
								[221] -0.3652124107 -0.4214753211 -0.6398639679 -0.4800161719 0.4006444812 -0.2882564664 0.3728764951 -0.1557710916 0.2628606856 0.1426865309 0.0217463803
								[232] 0.1086110473 0.2622994184 0.6886606216 -0.7521155477 0.1549366266 0.0705852658 -0.3968255520 0.3690863252 NA -0.4614672959 0.3398413658
								[243] -0.2879990637 0.0082141617 -0.0176013615 0.0037143645 0.0528541729 0.4676020145 -0.2411573678 -0.3383529484 -0.2986827493 -0.8181159496 -0.4337495863
								[254] -0.7199738026 -0.5226621628 -0.2732010782 0.5100919604 -0.1703687161 -0.2242903113 0.0518161617 -0.3160387874 -0.3528752923 0.2842537165 -0.1097275689
								[265] 1.2504552603 0.3915753663 NA NA -0.1959405094 0.0150176883 0.4048166275 -0.4318486452 -0.2959131300 1.0007385015 -0.0081643593
								[276] 0.2079707235 0.6914888620 -0.1486117244 -0.3719006181 -0.5655700564 0.1222860515 -0.3667982817 -0.0457434952 -0.1368642598 0.1948583573 -0.0093701836
								[287] 0.0939942971 -0.0987189859 0.1541623473 -0.3652346432 -0.3472379744 -0.0324536823 NA NA -0.3156872690 0.3951118886 -0.6061890721
								[298] -0.4410814345 0.1174933016 -0.2713243365 -0.1903697848 0.0222295839 0.5814166665 0.0946711376 0.3110378981 0.1705154926 -0.3090322018 -0.5948929787
								[309] 0.4891389310 -0.1957093179 0.4153223336 -0.0552050173 -0.3898326755 0.3122268915 NA 0.1432334930 0.0964341089 0.0074175410 NA
								[320] -0.1830496192 -0.0249547940 -0.2519104183 0.1481515914 0.0708566234 NA NA -0.1023331806 0.1880844235 -0.2595453262 -0.3546069264
								[331] 0.2222992033 -0.0797312483 -0.3341859281 -0.3706194460 NA NA -0.5901211500 -0.2655231953 -0.1968063414 -0.8226833940 -0.1779147536
								[342] -0.3312223554 0.3394511342 -0.2530518174 -0.3261596859 -0.0939259380 -0.1681421697 0.2121059597 NA -0.2080318332 -0.4189345241 -0.0453707427
								[353] -0.3546844423 0.2749792337 0.1109954938 0.7702096701 0.0124856262 0.0162103809 0.4959945679 -0.2945932746 0.3957599998 -0.1222476512 0.2429023087
								[364] 0.3241996467 0.6617426872 -0.4082293808 0.0630451590 0.3797987998 0.3892631531 0.4307101667 0.6961392760 0.4498892426 0.1425150931 -0.4226382673
								[375] -0.3449797034 0.0110353688 0.0535392202 0.0776147023 -0.4952698648 0.3409689367 0.1733746380 -0.1354314387 -0.1783142984 0.0044566668 -0.1452544332
								[386] 0.0838374719 -0.3466527760 0.1354152411 0.3479533792 -0.1414168924 0.3394439220 0.0764607862 -0.0761510581 -0.4457605779 0.0650222227 -0.3858610392
								[397] -0.2028143257 -0.7113157511 0.0235683601 -0.3720835149 -0.3520348668 -0.1862592101 -1.1617696285 -0.1608911008 0.1783761382 0.3290838599 0.0777545348
								[408] -0.1498421282 0.3806575835 0.4999741316 1.1728514433 -0.0958748311 -0.3957640231 -0.2053640932 0.5213096738 0.2027300596 0.6695116162 0.4148451388
								[419] -0.4974367023 -0.1451465935 0.0416235477 -0.1994895935 -0.4187105000 -0.0010858466 0.3144177198 0.0258244779 0.6931597590 0.2395565063 -0.2591800094
								[430] -0.2074732929 0.2522844672 -0.2977254093 -0.0056445105 0.0761991963 -0.1600544602 -0.3223076165 -0.4358839691 0.2388241887 -0.2121360004 0.3847429752
								[441] -0.1913769245 -0.0694437698 -0.3486644030 0.4262185395 -0.1666914523 0.7131948471 -0.0668646395 -0.3701546192 0.5503367782 NA -0.1288393736
								[452] 0.0803669766 0.3329961300 1.2258266211 -0.4057648480 -0.4548973739 NA 0.4335361421 -0.4809374511 0.1783288717 -0.3574593067 -0.5013725758
								[463] -0.3037126958 -0.1005304828 -0.1131921783 -0.1031364053 0.3190102875 -0.1201578528 -0.3705085218 0.0367210954 0.7015095949 0.0024050116 -0.2844054699
								[474] -0.7096462846 0.1176331714 0.4194597602 -0.2112588584 0.4316326678 0.7618445158 0.2145252377 -0.0555636697 -0.1910395324 0.4908500016 -0.2803839743
								[485] -0.1590030938 0.0920124874 0.1980667859 0.6784432530 0.3445321321 -0.1395109445 -0.6317542791 0.1421262473 -0.0336811356 -0.0340658352 -0.1380680799
								[496] 0.1686601341 -0.4072698057 -0.2960261405 0.3291763961 0.3803209066 -0.1907506287 0.1976418644 0.0709811822 -0.1191496849 0.0151004568 1.1680971384
								[507] -0.3602960408 0.3021470606 0.7701408267 0.1993288845 NA -0.1409127861 0.0063794721 0.0465027913 -0.2095749676 -0.3323251605 -0.0920100212
								[518] 0.2077233344 -0.0120277619 NA -0.1051134691 -0.6306600571 -0.0884602517 -0.1624550223 -0.3907099068 -0.2372282445 -0.1176487952 -0.2613368630
								[529] -0.4620819390 -0.0299939923 -0.1217360944 -0.0185760725 -0.2524956763 -0.3612236679 -0.1567914635 0.5876545906 -0.3619388044 0.2534272075 -0.1716521531
								[540] -0.2989710271 -0.3454952240 -0.2860964537 0.2884153724 0.0318885781 -0.0311896298 0.0496834964 -0.0747105926 0.3693647981 -0.0445827767 0.3536059558
								[551] 0.1319409609 0.0694541559 0.0694094077 -0.2482512146 0.0256194733 0.0312096309 -0.2940803170 0.0603829734 -0.3780054450 -0.5408022404 -0.1066201702
								[562] -0.1856350750 -0.0726552010 NA -0.1849719733 -0.6262617111 0.1193752512 -0.1904931515 0.5909802914 -0.1222908497 -0.0664368495 -0.0749690682
								[573] -0.3096909821 0.0023899367 0.4273488224 NA -0.3085925877 0.7023831010 0.0989939943 -0.6514029503 -0.3528164923 -0.5048555732 -0.5157752633
								[584] 0.1991049796 -0.6231160164 -0.6827849746 -0.2972701192 -0.5771079659 NA -0.3544986248 0.3930293322 -0.1883756965 0.2361176014 0.2998816371
								[595] 0.2899866998 -0.0759344548 0.6291425824 -0.0339598805 -0.4777162969 -0.5601046681 0.0239784643 -0.3199866712 0.1369281411 0.3814738989 -0.1323170066
								[606] NA 0.8984369636 0.1633664966 0.5732550025 -0.1840880215 -0.1527825296 1.0228670835 0.0320626199 0.3472607732 0.1328364462 -0.2626939416
								[617] -0.3716422021 -0.2766435146 -0.0730516538 -0.2005688846 0.3333877921 -0.0157848299 -0.1281843185 -0.3901121914 -0.4526729286 -0.1218861267 -0.4622528255
								[628] 0.8215699792 0.0046985778 0.0182330031 -0.3390414417 0.1620989293 -0.5731934905 0.3339184821 -0.4712732136 -0.5062654614 0.1185548529 NA
								[639] 0.7123089433 -0.1118527129 -0.3080752492 -0.3618761003 -0.1959146708 -0.6251032948 -0.0397952646 0.1432299465 -0.5529976487 -0.6058347225 0.0200740360
								[650] -0.2139023542 0.3596387208 -0.4134033322 -0.0603301562 -0.2176925093 NA -0.2599751651 -0.4025062323 0.2123228163 0.2006830871 -0.7921473384
								[661] -0.4893738329 -0.5487759709 -0.1127531752 -0.4211612642 -0.2337861508 -0.1958235055 0.1474054158 0.2103075981 -0.6773868799 0.1182527319 -0.5316032171
								[672] -0.2167972475 -0.0315563083 -0.4538294971 -0.4424112141 NA NA -0.5131882429 -0.0087241447 0.1110171452 -0.4301999509 -0.5231900215
								[683] -0.4225271344 -0.2212392539 -0.6162356734 -0.2438393682 0.1749336421 -0.0435845442 0.4970242679 -0.1396588236 -0.1811689883 -0.3653838634 -0.6203531027
								[694] -0.2652467191 0.3989083469 0.7643491626 -0.2850341499 -0.1691739708 -0.1667430252 0.1150990129 0.0623664707 -0.1566178650 -0.7123350501 -0.3448341191
								[705] -0.6388236284 NA NA 0.1385338753 0.9662766457 0.3592789173 -0.6078035831 0.2901881337 -0.0082476325 0.2769093215 -0.3146721125
								[716] -0.6710296869 -0.3804002404 0.3889383078 NA -0.0764379054 0.0707450211 0.0721821487 -0.0267182998 0.3280732930 -0.0978291929 0.0434948765
								[727] -0.0186006185 0.1570539474 -0.1554829031 0.0817187130 0.1689896286 -0.0212824102 -0.3368501663 -0.1437014788 -0.2466181517 0.0204082020 0.1050831527
								[738] -0.6793294549 0.0787263066 -0.3292996883 -0.0908543169 -0.1214055419 0.0501691252 0.0492970534 -0.1457251608 0.1118582636 0.0515707657 -0.1725862324
								[749] 0.2062246799 0.2721747160 -0.3895045817 0.4946773052 0.3087912500 -0.3494625688 -0.0203583203 -0.2278236002 -0.2415206134 0.3909845054 0.6153538823
								[760] -0.4998598993 0.2589357793 -0.5085353851 -0.4715755880 -0.2353963852 -0.0545916073 -0.2977118790 0.1047486216 -0.7052530050 0.1699390858 0.2959920168
								[771] -0.0285360143 0.9064328671 0.2028012574 -0.0857682079 NA NA -0.2714020014 0.2306278944 0.0684679151 -0.0683584586 NA
								[782] 0.2221956104 -0.4809580445 -0.1598522812 -0.7450622320 -0.1154455319 0.0853312612 0.2676599622 -0.1236990839 0.3806059062 0.8621590137 -0.4964556396
								[793] 0.0892132223 -0.2088482529 0.1553966701 -0.2052338570 0.8401477337 0.3140920699 0.6598964334 0.1024287269 0.0417929403 0.0230231844 0.1977854222
								[804] -0.4655531943 -0.1816830784 0.6775285006 -0.4512790740 -0.0961636007 0.6611821651 0.2092921138 0.1475016624 -0.3911126554 -0.0641811267 0.8206213713
								[815] -0.3010652065 -0.1196835265 -0.5700263977 -0.0355156772 -0.3666339219 -0.0089517049 -0.3647342920 0.1016855910 -0.0469382964 0.1423254609 -0.1773168147
								[826] -0.1527676135 -0.0495770052 -0.0760675520 -0.0406791903 0.3791286051 -0.4462669194 -0.0999507904 -0.5084015727 0.3959399760 NA -0.4884034395
								[837] 0.2316347808 -0.0538705960 -0.5221592784 -0.3745843768 0.4789419770 0.0933784917 -0.0714949891 -0.0003963829 0.0456230007 -0.6272945404 -0.4131150842
								[848] NA -0.5559524298 0.0782651976 0.2549613714 -0.2749240398 -0.3462052047 -0.5521122813 -0.2293060422 0.6871986985 0.1815674752 -0.1620879322
								[859] -0.7231873870 0.2540954649 NA -0.2288056761 -0.1025183499 0.3471455872 0.1042344198 -0.1553743184 -0.2233114988 -0.5387164950 -0.2508152723
								[870] -0.2480968088 -0.7893579602 0.0404326767 0.1776643097 -0.1336580366 -0.0556761324 0.6377320886 -0.2436809540 -0.0747710913 -0.3160458207 -0.2614496350
								[881] -0.5227779746 -0.2147113681 0.0064263083 -0.2111418098 -0.3786126673 0.0009170189 0.1121342108 -0.1082464606 -0.0192592740 0.8401312828 -0.0702910945
								[892] 0.4396666586 -0.4398442805 0.1243143007 NA -0.0426474065 -0.0677788332 NA -0.7900545001 -0.4460350275 -0.2565433085 -0.6473139524
								[903] NA 0.2398456782 1.0181425810 0.3723308146 -0.1733782738 0.2186216414 0.2385336757 -0.1877637953 -0.1130777523 -0.3725762963 -0.3630792201
								[914] -0.2423777729 0.0719456300 0.0448335707 0.4285339415 0.1820653379 -0.2906470895 -0.3396118879 -0.4416311681 -0.5504288673 -0.2163747847 -0.2020813674
								[925] -0.0642624795 -0.1017697975 0.4131200910 0.3087127209 0.5608144403 0.5098930597 -0.0361379012 0.0490714721 -0.2073717862 -0.1620748043 0.1412151158
								[936] 0.2134648114 0.5832957029 -0.0531318411 0.3298350573 -0.4485692680 -0.2605652213 -0.2109598517 0.3112511039 -0.4667021334 -0.7105138302 -0.3082099557
								[947] 0.0832537487 -0.3090395629 0.2121619731 0.1755376011 0.0707136691 -0.0572999604 -0.1588132530 0.1055910811 -0.2369890213 -0.1947891265 0.0369759388
								[958] -0.1052623689 0.6182650328 -0.0611408725 0.4105718434 -0.4028619826 0.2059126496 0.2209326774 0.7954400182 0.0835354254 NA -0.4339956343
								[969] -0.2101182789 0.1856943965 -0.0687571391 -0.4786886871 -0.2295674682 -0.4181185961 0.2616954744 NA 0.0820552111 0.5379976034 0.0889272988
								[980] -0.0677813441 -0.7161729932 0.3811096847 -0.4188886583 0.3533558846 0.6527498364 -0.3659260869 -0.6124297976 -0.0476586893 -0.4533463717 NA
								[991] -0.2740339339 0.0534814708 -0.2169790864 NA -0.4729311168 -0.3669723272 0.7585030198 -0.7933965921 -0.2295895666 0.2263107747 -0.3624926209
								[1002] 0.0299626309 -0.1264683753 0.0151530169 -0.1117496490 0.2448856086 -0.5620790720 -0.1077650860 -0.5944876671 0.3754411936 0.2086593807 -0.0354605690
								[1013] -0.3030664921 NA -0.3496253192 0.4719100296 -0.3770117760 -0.4914799631 -0.6772428751 0.2599737942 -0.2715377808 0.0297837537 -0.3048807085
								[1024] 0.1951114684 0.1800823808 -0.3187369704 -0.0903905705 NA -0.0138075342 -0.3638162911 0.5397600532 -0.3852014244 0.0974176601 -0.0841233954
								[1035] -0.1033167839 -0.0465002693 0.2503170669 -0.5232132673 0.1649341732 0.0140459733 -0.3480485380 0.0977347866 1.0159542561 0.0556759834 0.2948730588
								[1046] 0.5385370851 -0.0285598822 0.5347861052 NA 0.4544157684 0.4974750578 -0.3922785521 0.7532331347 NA NA 0.0901145637
								[1057] -0.4255948067 0.4127047360 0.6431408525 -0.2849644125 0.0578189455 -0.0164312217 NA -0.0417421460 -0.6254858375 -0.1909965128 0.0114276018
								[1068] -0.3193696439 0.0040775486 -0.7137500644 0.1163391173 -0.5596504807 0.1662029475 -0.5688742399 0.2626954317 0.2548883259 -0.8269026279 -0.1795908809
								[1079] 0.3604531288 -0.5340642929 0.0001043115 0.4898219407 -0.0598712675 0.0532879159 0.3409656286 -0.1779254973 0.1926805526 -0.3441805840 -0.0896924138
								[1090] -0.1519808620 -0.0761646405 0.0335854813 -0.7299017906 -0.5962899327 NA NA -0.2780161798 -0.4714810550 -0.1102710217 0.7010841966
								[1101] -0.1692185253 -0.1829620749 2.6326236725 0.0312371682 0.0613394119 -0.2736701667 -0.1761683822 NA 0.3815910518 -0.4947187603 -0.4612306058
								[1112] -0.0431896523 0.7760252953 0.2213078439 0.1786268055 -0.6031118631 0.2786248028 0.0933085233 0.5855222940 0.9560418129 0.5821126103 0.2628329396
								[1123] 0.2436167151 0.0489168353 0.4222276807 -0.1367045194 0.1426514834 0.5128537416 -0.0447936840 -0.5135908723 0.0289088581 -0.2672794759 -0.0988560021
								[1134] -0.3329756558 -0.2809206247 -0.3703121245 0.5374182463 0.0345021635 -0.4892196059 -0.5387200117 1.1329201460 0.0142303817 -0.5236700177 -0.5389876366
								[1145] -0.4951109588 0.7415512800 0.3527519107 -0.3005951345 -0.3928138614 0.3154942989 -0.1519604176 -0.0570042133 -0.7332575917 -0.2516818345 -0.5615568161
								[1156] 0.1641005874 NA -0.1814695746 0.8565639257 -0.0128673790 -0.0677626953 -0.2313867807 -0.2059412599 0.4390920401 0.4232143760 -0.0581436157
								[1167] -0.4851651192 -0.0646276399 -0.4768621922 0.3520560563 NA -0.6011773944 NA -0.1165211350 0.3326606452 0.0568923913 -0.1158927307
								[1178] 0.1674303859 -0.1198777482 0.3691197038 -0.2087289244 -0.0629254282 0.2528683543 -0.0700212866 -0.3813072443 -0.1664118618 0.1622088253 NA
								[1189] -0.2998692989 -0.4322992265 0.0162477922 -0.4089992642 -0.5544636846 -0.2961029112 -0.6946225166 -0.5064920783 -0.3619818389 0.1889578551 0.8063223958
								[1200] -0.4684777856 0.2193088084 0.2516486049 0.1783598810 -0.7632465363 NA -0.5972514749 0.4044330716 0.0373313650 -0.5516262054 -0.1023590714
								[1211] NA -0.2727453113 0.6739318967 -0.1099942178 -0.2082400024 0.8067173958 1.1743873358 -0.0207806434 0.1570961475 -0.0897875950 0.6585776210
								[1222] 0.6284071803 -0.1915866733 -0.0870618820 NA 0.0394864492 -0.9669714570 -0.2348778993 -0.2465448231 -0.1187840328 -0.5891816616 -0.4422568679
								[1233] 0.0480762795 0.1045592055 -0.3485569954 -0.4515489936 -0.3948832750 -0.0470537581 -0.2491779476 0.3251300752 -0.2725467384 -0.3611527085 -0.3855594397
								[1244] -0.1471708119 -0.6217617393 0.4067997634 0.7075107694 -0.0760354623 -0.1167156771 0.1626916826 0.5311657786 -0.2343479097 -0.3950242102 0.1879004389
								[1255] 0.1242741570 -0.6041635275 0.3686412871 -0.8195508718 -0.3043235540 -0.1645213366 0.2300117761 NA 0.2430195361 0.1624982357 -0.5215859413
								[1266] -0.0755636767 -0.3654830456 -0.3172200024 1.6635739803 -0.3270158172 -0.2999134064 -0.0752940699 0.0764476135 0.4667963684 0.0854083523 -0.4104444087
								[1277] -0.1889195442 NA -0.0570857227 -0.0861290991 -0.4196383953 -0.2109351903 -0.1249080449 1.4157899618 1.4317812920 -0.4698377550 -0.6381552219
								[1288] -0.1131351516 NA 0.3641470075 -0.0695203021 0.0782427862 -0.6453771591 0.2517561018 -0.0523489378 0.6532552242 -0.3652533293 0.1152552366
								[1299] 0.5772704482 -0.0761151910 -0.1963508129 -0.3691627979 0.6927292943 NA 0.8109977245 0.3244194090 0.1426538080 -0.2790169418 -0.4853774011
								[1310] -0.2084376663 0.0091173742 -0.2221461982 -0.2913563848 -0.8357781172 0.1803265661 -0.4547553957 -0.3800861239 NA 0.0943732113 -0.4733251929
								[1321] 0.0217727590 0.6351647377 NA -0.3971293569 0.4798270464 -0.1640484333 0.0775441378 0.5499610305 0.0076444512 0.3349115252 0.7513162494
								[1332] 0.3447256088 0.1743664443 0.3587700129 0.3512707949 -0.3105003834 -0.6138397455 0.0827043802 -0.4482644498 0.3370888233 1.9639480114 0.1073824316
								[1343] -0.5228434205 0.5806583762 -0.1336191297 0.0052544507 -0.4189278483 0.1608386785 0.2592117190 -0.0324050747 0.6816752553 0.3551352620 0.0572834611
								[1354] 0.4702582061 -0.3018815219 -0.2244634032 -0.2423564941 NA -0.1603307426 0.2951986194 0.0050323261 -0.2152403742 -0.1478638053 0.5249112248
								[1365] -0.3703886271 -0.7280693650 0.9741605520 0.7348955870 -0.0501944162 0.1105471402 0.3010254204 0.1725960076 -0.2731804252 -0.2979648113 -0.4954932034
								[1376] -0.4009492695 -0.0858172998 -0.5777729750 0.2424932569 NA 0.0157811027 1.2209467888 0.0801574141 -0.1068773642 -0.0225599837 -0.0919065773
								[1387] 0.0781124681 -0.5868334174 0.5188081861 0.5252534151 0.3802025318 0.0835809708 -0.1776243299 -0.1362410337 -0.2186613679 -0.2567825615 -0.4395877123
								[1398] -0.0564731918 -0.4432959557 -0.2421765029 -0.2678670287 -0.4363509417 -0.0317381620 0.0481772386 -0.4322999716 -0.5805438757 -0.2585766912 -0.3401063681
								[1409] 0.2692691386 -0.3402814567 -0.4435191751 -0.2848801315 -0.7252660394 -0.3659712672 -0.6016796827 -0.0281465817 0.1982802153 NA 0.0019537150
								[1420] -0.3652925491 -0.0681214631 0.2982572615 -0.2628178895 NA -0.2423914373 2.4311420918 0.2039320618 -0.4603886902 -0.4592601061 -0.6686741710
								[1431] 0.3107790351 -0.2253566831 -0.1926290393 0.6353561878 -0.1746349186 0.2402047068 -0.0288201440 0.1217901632 -0.2483417094 -0.2964221239 -0.5444251895
								[1442] 0.0343353152 -0.1380114555 -0.0266179610 0.2855879366 0.9439549446 -0.1261827797 -0.2298997939 0.1721250266 0.0147706959 -0.3175109625 0.3842917085
								[1453] -0.7298106551 -0.4751112461 -0.3389739394 -0.2670430541 -0.2376686782 -0.0139235221 0.6144291759 0.8550950885 0.3316633701 0.1941393018 -0.5514246225
								[1464] NA -0.0496223494 -0.3239838183 -0.1963872612 NA 0.0669190213 0.7403628230 0.2502797246 0.1304035187 -0.1805025488 0.2839834988
								[1475] -0.3526358902 0.0058837808 -0.5141447783 -0.3130848408 0.3233001828 0.0481278412 0.1343508661 -0.1427272111 -0.3599517941 -0.1820040941 0.1856662482
								[1486] -0.0867222995 0.0738484561 0.6797097325 -0.1421101391 -0.1056792289 0.5098716021 -0.0413211733 -0.1582458466 -0.7604838014 0.2942558229 -0.6362962723
								[1497] 0.1989699453 -0.1983552426 -0.3945073783 -0.4752168357 -0.7709186673 0.7033457756 0.7513352633 NA -0.0387877002 -0.4273498356 -0.1856777072
								[1508] -0.1752591431 -0.7416245341 -0.4719331861 -0.3929051161 0.1750326753 -0.3430759609 0.1167272478 -0.0380384326 -0.0790464506 -0.1399334669 0.7954503298
								[1519] -0.2677738369 -0.1761209965 0.2320671231 NA -0.2213548124 0.1313582659 -0.1936781555 -0.2201831490 0.1594444215 -0.6888123751
								LRC_g1: IPs with LRC ≥ 0.60
								[1] 0.026983306 0.070475355 0.024988966 -0.375622958 -0.351243019 -0.062935032 -0.258177221 0.217543647 0.817601085 -0.446082801 0.146016300 -0.166678742
								[13] -0.362543255 -0.212645024 -0.231778041 -0.121155955 -0.172869384 NA -0.161410198 -0.090284437 0.197172225 -0.538296521 0.291662276 -0.460595906
								[25] -0.457604408 0.130643353 -0.817187428 -0.473241359 0.301518410 -0.354044378 0.271960884 -0.433469921 0.056460481 NA -0.326050729 -0.552614450
								[37] -0.344987303 0.005081641 0.156000242 0.409861535 -0.360612005 0.076501049 -0.089915358 NA -0.127813548 0.298711747 0.006697461 -0.214722350
								[49] -0.120827615 0.009257119 -0.156716585 -0.401998460 -0.330204040 -0.015019323 -0.308609307 0.735240579 -0.291847378 -0.207093462 -0.213748321 -0.185663283
								[61] 0.052756581 -0.083242774 -0.339571148 -0.446989745 0.294795334 -0.251854241 -0.246667519 -0.871227741 -0.362176836 -0.447961450 -0.372201800 -0.327456862
								[73] 0.099018075 0.043827154 -0.309438914 -0.212457225 0.209361702 0.238609090 -0.083776467 -0.082620382 -0.003034360 -0.219252288 -0.012358459 -0.529383838
								[85] -0.706481755 0.038872223 0.172964498 -0.403118581 0.235021442 -0.133626997 -0.119761087 -0.079302512 -0.074046232 0.099574298 -0.210296482 0.547474682
								[97] -0.588484049 -0.520646036 -0.228474289 0.320938051 -0.141546935 0.099369623 -0.028717004 0.210526079 -0.031877656 0.071489200 0.208419517 0.328444779
								[109] -0.449496478 -0.333231062 0.204343528 0.127024710 -0.061455488 0.160069868 -0.171195477 -0.180226147 0.359529287 0.141278997 -0.277940154 0.349516630
								[121] -0.011642791 -0.675074637 0.536123037 -0.239977896 -0.023256686 -0.608720183 0.067832232 -0.283821523 -0.052648261 NA -0.003694622 -0.532512546
								[133] 0.718974888 0.729359806 0.359833837 -0.158215657 -0.409074813 -0.012726783 -0.200072333 0.012821489 -0.269166261 0.419874966 NA 0.273649871

## Sheet: Supplementary Figure 2
	Panel A																			Panel B																			Panel C
	partner									LLS IP										partner									LLS IP										partner									LLS IP
	time n.risk n.event survival std.err lower 95% CI upper 95% CI									time n.risk n.event survival std.err lower 95% CI upper 95% CI										time n.risk n.event survival std.err lower 95% CI upper 95% CI									time n.risk n.event survival std.err lower 95% CI upper 95% CI										time n.risk n.event survival std.err lower 95% CI upper 95% CI									time n.risk n.event survival std.err lower 95% CI upper 95% CI
	48.0 41 1 0.976 0.0241 0.9295 1.000									46.5 41 1 0.976 0.0241 0.930 1.000										48.0 41 1 0.976 0.0241 0.930 1.000									46.5 41 1 0.976 0.0241 0.930 1.000										49.1 56 1 0.982 0.0177 0.948 1.000									51.4 134 1 0.993 0.00743 0.978 1.000
	49.1 56 1 0.958 0.0293 0.9025 1.000									48.4 66 1 0.961 0.0279 0.908 1.000										50.0 67 1 0.961 0.0278 0.908 1.000									48.4 66 1 0.961 0.0279 0.908 1.000										50.8 71 1 0.968 0.0222 0.926 1.000									52.6 186 1 0.987 0.00911 0.970 1.000
	50.0 66 1 0.944 0.0322 0.8825 1.000									49.3 84 1 0.949 0.0298 0.893 1.000										50.9 74 1 0.948 0.0303 0.891 1.000									49.3 84 1 0.949 0.0298 0.893 1.000										51.7 84 1 0.957 0.0248 0.909 1.000									53.8 245 1 0.983 0.00992 0.964 1.000
	50.8 70 1 0.930 0.0345 0.8650 1.000									51.4 131 1 0.942 0.0305 0.884 1.000										51.0 74 1 0.935 0.0325 0.874 1.000									52.6 183 1 0.944 0.0301 0.887 1.000										52.3 100 1 0.947 0.0263 0.897 1.000									55.3 314 1 0.980 0.01038 0.960 1.000
	50.9 72 1 0.917 0.0363 0.8487 0.991									52.6 182 1 0.937 0.0307 0.879 0.999										51.8 87 1 0.924 0.0338 0.860 0.993									53.3 210 1 0.940 0.0303 0.882 1.000										52.5 101 1 0.938 0.0277 0.885 0.994									55.3 313 1 0.977 0.01080 0.956 0.998
	51.0 72 1 0.905 0.0380 0.8330 0.982									52.6 182 1 0.932 0.0310 0.873 0.995										52.2 98 1 0.915 0.0348 0.849 0.986									53.6 235 1 0.936 0.0304 0.878 0.997										53.0 109 1 0.929 0.0287 0.875 0.987									55.5 325 1 0.974 0.01118 0.952 0.996
	51.7 81 1 0.893 0.0391 0.8198 0.973									53.3 208 1 0.927 0.0312 0.868 0.990										52.9 109 1 0.907 0.0355 0.840 0.979									53.9 244 1 0.932 0.0305 0.874 0.994										53.7 116 1 0.921 0.0296 0.865 0.981									55.5 324 1 0.971 0.01154 0.949 0.994
	51.8 84 1 0.883 0.0401 0.8075 0.965									53.8 241 1 0.923 0.0313 0.864 0.987										53.4 113 1 0.899 0.0360 0.831 0.972									53.9 243 1 0.928 0.0307 0.870 0.990										56.7 170 1 0.916 0.0299 0.859 0.976									56.5 366 1 0.968 0.01181 0.945 0.992
	52.2 95 1 0.873 0.0407 0.7971 0.957									53.9 242 1 0.920 0.0314 0.860 0.983										53.5 112 1 0.891 0.0366 0.822 0.965									54.1 250 1 0.924 0.0308 0.866 0.987										56.7 169 1 0.910 0.0302 0.853 0.972									56.7 375 1 0.966 0.01206 0.942 0.990
	52.3 95 1 0.864 0.0413 0.7869 0.949									53.9 241 1 0.916 0.0315 0.856 0.980										54.0 121 1 0.883 0.0370 0.814 0.959									54.3 263 1 0.921 0.0308 0.862 0.983										57.1 177 1 0.905 0.0304 0.847 0.967									56.9 383 1 0.963 0.01229 0.939 0.988
	52.5 96 1 0.855 0.0419 0.7770 0.941									54.1 248 1 0.912 0.0316 0.852 0.976										54.1 122 1 0.876 0.0374 0.806 0.953									54.7 280 1 0.918 0.0309 0.859 0.980										57.4 176 1 0.900 0.0307 0.842 0.962									57.4 394 1 0.961 0.01250 0.937 0.986
	52.9 104 1 0.847 0.0423 0.7681 0.934									54.3 261 1 0.909 0.0316 0.849 0.973										54.2 122 1 0.869 0.0378 0.798 0.946									55.0 295 1 0.914 0.0310 0.856 0.977										57.4 175 1 0.895 0.0310 0.836 0.958									57.5 398 1 0.958 0.01270 0.934 0.983
	53.0 103 1 0.839 0.0427 0.7592 0.927									54.7 278 1 0.905 0.0317 0.845 0.970										54.4 126 1 0.862 0.0381 0.790 0.940									55.3 306 1 0.911 0.0310 0.853 0.974										57.5 175 1 0.890 0.0312 0.831 0.953									57.5 398 1 0.956 0.01289 0.931 0.981
	53.4 107 1 0.831 0.0430 0.7509 0.920									55.0 293 1 0.902 0.0317 0.842 0.967										54.4 125 1 0.855 0.0384 0.783 0.934									55.5 314 1 0.909 0.0310 0.850 0.971										58.0 180 1 0.885 0.0314 0.825 0.949									57.9 425 1 0.954 0.01306 0.928 0.980
	53.5 106 1 0.823 0.0433 0.7425 0.912									55.3 304 1 0.899 0.0318 0.839 0.964										54.6 126 1 0.848 0.0387 0.776 0.928									55.7 326 1 0.906 0.0311 0.847 0.969										59.0 192 1 0.880 0.0316 0.820 0.944									58.4 446 1 0.951 0.01320 0.926 0.978
	53.7 108 1 0.815 0.0435 0.7345 0.905									55.3 303 1 0.896 0.0318 0.836 0.961										54.9 131 1 0.842 0.0390 0.769 0.922									55.9 331 1 0.903 0.0311 0.844 0.966										61.0 203 1 0.876 0.0317 0.816 0.940									58.5 452 1 0.949 0.01334 0.924 0.976
	54.0 114 1 0.808 0.0437 0.7270 0.899									55.5 311 1 0.893 0.0318 0.833 0.958										54.9 132 1 0.835 0.0392 0.762 0.916									56.3 351 1 0.900 0.0311 0.841 0.964										61.8 212 1 0.872 0.0318 0.812 0.937									58.8 462 1 0.947 0.01347 0.921 0.974
	54.1 115 1 0.801 0.0439 0.7197 0.892									55.5 314 1 0.891 0.0318 0.830 0.955										55.3 139 1 0.829 0.0394 0.756 0.910									56.3 350 1 0.898 0.0311 0.839 0.961										62.3 215 1 0.868 0.0320 0.807 0.933									58.9 468 1 0.945 0.01359 0.919 0.972
	54.2 115 1 0.794 0.0441 0.7125 0.886									55.5 313 1 0.888 0.0319 0.827 0.953										55.3 139 1 0.823 0.0395 0.749 0.905									56.4 351 1 0.895 0.0311 0.836 0.958										62.7 211 1 0.864 0.0321 0.803 0.929									59.0 470 1 0.943 0.01371 0.917 0.971
	54.4 119 1 0.788 0.0442 0.7056 0.879									55.7 321 1 0.885 0.0319 0.825 0.950										55.3 139 1 0.818 0.0397 0.743 0.899									56.5 356 1 0.893 0.0312 0.834 0.956										62.9 217 1 0.860 0.0322 0.799 0.925									59.3 480 1 0.941 0.01382 0.915 0.969
	54.4 118 1 0.781 0.0443 0.6987 0.873									55.9 326 1 0.882 0.0319 0.822 0.947										55.5 138 1 0.812 0.0399 0.737 0.894									56.5 356 1 0.890 0.0312 0.831 0.954										63.5 219 1 0.856 0.0323 0.795 0.921									59.5 476 1 0.939 0.01393 0.912 0.967
	54.6 119 1 0.774 0.0445 0.6920 0.867									56.3 346 1 0.880 0.0319 0.819 0.945										55.5 138 1 0.806 0.0400 0.731 0.888									56.8 368 1 0.888 0.0312 0.829 0.951										63.8 222 1 0.852 0.0323 0.791 0.918									59.7 482 1 0.937 0.01404 0.910 0.965
	54.9 125 1 0.768 0.0445 0.6857 0.861									56.3 345 1 0.877 0.0319 0.817 0.942										55.9 144 1 0.800 0.0401 0.725 0.883									56.9 371 1 0.885 0.0312 0.826 0.949										63.8 223 1 0.848 0.0324 0.787 0.914									60.9 526 1 0.936 0.01413 0.908 0.964
	54.9 126 1 0.762 0.0446 0.6796 0.855									56.4 346 1 0.875 0.0319 0.814 0.940										56.7 156 1 0.795 0.0402 0.720 0.878									57.0 371 1 0.883 0.0312 0.824 0.946										63.9 222 1 0.844 0.0325 0.783 0.910									61.0 526 1 0.934 0.01421 0.906 0.962
	55.3 133 1 0.756 0.0446 0.6738 0.849									56.5 351 1 0.872 0.0319 0.812 0.937										56.7 155 1 0.790 0.0402 0.715 0.873									57.2 371 1 0.881 0.0312 0.822 0.944										65.2 222 1 0.840 0.0326 0.779 0.907									61.2 526 1 0.932 0.01429 0.904 0.961
	55.3 133 1 0.751 0.0446 0.6681 0.844									56.5 349 1 0.870 0.0320 0.809 0.935										57.0 160 1 0.785 0.0403 0.710 0.868									57.8 408 1 0.879 0.0312 0.819 0.942										65.3 222 1 0.837 0.0326 0.775 0.903									61.2 532 1 0.930 0.01437 0.903 0.959
	55.3 133 1 0.745 0.0447 0.6625 0.838									56.5 350 1 0.867 0.0320 0.807 0.932										57.4 160 1 0.780 0.0403 0.705 0.863									58.0 419 1 0.876 0.0312 0.817 0.940										65.4 220 1 0.833 0.0327 0.771 0.900									61.3 531 1 0.929 0.01445 0.901 0.957
	55.5 132 1 0.739 0.0447 0.6568 0.832									56.7 357 1 0.865 0.0320 0.804 0.930										57.8 162 1 0.775 0.0404 0.700 0.859									58.1 422 1 0.874 0.0312 0.815 0.938										65.4 219 1 0.829 0.0328 0.767 0.896									61.7 536 1 0.927 0.01453 0.899 0.956
	55.5 132 1 0.734 0.0447 0.6513 0.827									56.8 361 1 0.862 0.0320 0.802 0.927										58.0 165 1 0.770 0.0404 0.695 0.854									58.1 421 1 0.872 0.0312 0.813 0.936										66.9 209 1 0.825 0.0329 0.763 0.892									62.0 541 1 0.925 0.01460 0.897 0.954
	55.9 138 1 0.729 0.0447 0.6460 0.822									56.9 364 1 0.860 0.0320 0.800 0.925										58.1 167 1 0.766 0.0404 0.691 0.849									58.1 423 1 0.870 0.0312 0.811 0.934										67.1 207 1 0.821 0.0330 0.759 0.888									62.2 550 1 0.923 0.01467 0.895 0.953
	56.7 150 1 0.724 0.0447 0.6412 0.817									56.9 363 1 0.858 0.0320 0.797 0.923										58.7 173 1 0.761 0.0404 0.686 0.845									58.2 425 1 0.868 0.0312 0.809 0.931										67.4 203 1 0.817 0.0330 0.755 0.884									62.6 560 1 0.922 0.01474 0.893 0.951
	56.7 149 1 0.719 0.0446 0.6365 0.812									57.0 363 1 0.855 0.0320 0.795 0.920										58.9 174 1 0.757 0.0404 0.682 0.841									58.2 430 1 0.866 0.0312 0.807 0.929										67.5 202 1 0.813 0.0331 0.751 0.881									62.7 559 1 0.920 0.01481 0.892 0.950
	56.7 148 1 0.714 0.0446 0.6317 0.807									57.2 363 1 0.853 0.0320 0.793 0.918										59.3 177 1 0.753 0.0404 0.678 0.836									58.4 431 1 0.864 0.0312 0.805 0.927										68.1 196 1 0.809 0.0332 0.746 0.877									62.8 559 1 0.918 0.01487 0.890 0.948
	56.7 147 1 0.709 0.0445 0.6269 0.802									57.4 373 1 0.851 0.0320 0.790 0.916										59.3 176 1 0.749 0.0404 0.673 0.832									58.4 429 1 0.862 0.0312 0.803 0.925										68.6 184 1 0.804 0.0333 0.742 0.873									62.9 562 1 0.917 0.01493 0.888 0.947
	57.0 153 1 0.704 0.0445 0.6224 0.797									57.5 377 1 0.848 0.0319 0.788 0.913										59.8 185 1 0.744 0.0404 0.669 0.828									58.4 428 1 0.860 0.0311 0.801 0.923										68.9 178 1 0.800 0.0334 0.737 0.868									63.2 569 1 0.915 0.01499 0.886 0.945
	57.1 154 1 0.700 0.0444 0.6180 0.793									57.5 377 1 0.846 0.0319 0.786 0.911										59.8 184 1 0.740 0.0404 0.665 0.824									58.6 440 1 0.858 0.0311 0.799 0.921										69.1 176 1 0.795 0.0336 0.732 0.864									63.2 570 1 0.914 0.01505 0.885 0.944
	57.4 153 1 0.695 0.0444 0.6135 0.788									57.8 397 1 0.844 0.0319 0.784 0.909										59.9 183 1 0.736 0.0404 0.661 0.820									58.6 440 1 0.856 0.0311 0.797 0.919										69.7 163 1 0.791 0.0337 0.727 0.859									63.5 568 1 0.912 0.01511 0.883 0.942
	57.4 152 1 0.691 0.0443 0.6091 0.783									57.9 403 1 0.842 0.0319 0.782 0.907										59.9 181 1 0.732 0.0404 0.657 0.816									58.7 439 1 0.854 0.0311 0.795 0.917										69.9 162 1 0.786 0.0338 0.722 0.855									63.6 566 1 0.910 0.01517 0.881 0.941
	57.5 152 1 0.686 0.0443 0.6047 0.779									58.0 407 1 0.840 0.0319 0.780 0.905										59.9 181 1 0.728 0.0403 0.653 0.812									58.9 447 1 0.852 0.0311 0.794 0.916										70.2 159 1 0.781 0.0340 0.717 0.850									63.6 565 1 0.909 0.01523 0.879 0.939
	57.8 154 1 0.682 0.0442 0.6004 0.774									58.1 410 1 0.838 0.0319 0.778 0.903										60.3 180 1 0.724 0.0403 0.649 0.808									59.0 452 1 0.850 0.0311 0.792 0.914										70.2 158 1 0.776 0.0341 0.712 0.846									64.0 575 1 0.907 0.01528 0.878 0.938
	58.0 156 1 0.677 0.0441 0.5962 0.770									58.1 409 1 0.836 0.0319 0.776 0.901										60.3 180 1 0.720 0.0403 0.645 0.804									59.1 452 1 0.849 0.0311 0.790 0.912										70.6 151 1 0.771 0.0343 0.706 0.841									64.5 576 1 0.906 0.01534 0.876 0.936
	58.0 156 1 0.673 0.0441 0.5920 0.765									58.1 411 1 0.834 0.0319 0.774 0.899										60.3 180 1 0.716 0.0403 0.641 0.800									59.3 457 1 0.847 0.0311 0.788 0.910										71.5 134 1 0.765 0.0345 0.700 0.836									64.5 571 1 0.904 0.01539 0.874 0.935
	58.1 158 1 0.669 0.0440 0.5879 0.761									58.2 413 1 0.832 0.0319 0.772 0.897										60.6 179 1 0.712 0.0402 0.638 0.796									59.3 458 1 0.845 0.0311 0.786 0.908										71.9 128 1 0.759 0.0348 0.694 0.830									64.6 570 1 0.902 0.01545 0.873 0.933
	58.7 164 1 0.665 0.0439 0.5840 0.757									58.2 418 1 0.830 0.0318 0.770 0.895										60.8 177 1 0.708 0.0402 0.634 0.792									59.5 455 1 0.843 0.0310 0.784 0.906										72.7 111 1 0.752 0.0351 0.686 0.824									64.6 570 1 0.901 0.01550 0.871 0.932
	58.9 166 1 0.661 0.0438 0.5801 0.752									58.4 419 1 0.828 0.0318 0.768 0.893										60.8 176 1 0.704 0.0402 0.630 0.787									59.5 454 1 0.841 0.0310 0.782 0.904										72.8 109 1 0.745 0.0355 0.679 0.818									64.6 569 1 0.899 0.01556 0.869 0.930
	59.0 165 1 0.657 0.0437 0.5763 0.748									58.4 417 1 0.826 0.0318 0.766 0.891										60.9 178 1 0.700 0.0402 0.626 0.783									59.7 459 1 0.839 0.0310 0.781 0.902										73.2 104 1 0.738 0.0358 0.671 0.812									64.7 566 1 0.898 0.01561 0.868 0.929
	59.3 168 1 0.653 0.0437 0.5726 0.744									58.4 416 1 0.824 0.0318 0.764 0.889										60.9 177 1 0.696 0.0401 0.622 0.779									59.9 463 1 0.838 0.0310 0.779 0.901										74.3 82 1 0.729 0.0365 0.661 0.804									64.8 563 1 0.896 0.01566 0.866 0.927
	59.3 167 1 0.649 0.0436 0.5688 0.740									58.5 422 1 0.822 0.0318 0.762 0.887										61.4 181 1 0.692 0.0401 0.618 0.776									59.9 462 1 0.836 0.0310 0.777 0.899										75.1 75 1 0.719 0.0373 0.650 0.796									64.9 559 1 0.895 0.01572 0.864 0.926
	59.8 176 1 0.645 0.0435 0.5653 0.736									58.6 427 1 0.820 0.0318 0.760 0.885										61.5 184 1 0.689 0.0400 0.614 0.772									59.9 461 1 0.834 0.0310 0.775 0.897										75.5 67 1 0.709 0.0383 0.637 0.788									64.9 559 1 0.893 0.01577 0.863 0.924
	59.8 175 1 0.641 0.0434 0.5618 0.732									58.6 427 1 0.818 0.0318 0.758 0.883										61.6 184 1 0.685 0.0400 0.611 0.768									59.9 460 1 0.832 0.0310 0.774 0.895										75.9 62 1 0.697 0.0393 0.624 0.779									65.0 559 1 0.891 0.01582 0.861 0.923
	59.9 174 1 0.638 0.0433 0.5583 0.729									58.7 426 1 0.816 0.0317 0.756 0.881										61.6 183 1 0.681 0.0400 0.607 0.764									60.0 461 1 0.830 0.0309 0.772 0.893										77.1 40 1 0.680 0.0420 0.602 0.767									65.1 553 1 0.890 0.01588 0.859 0.921
	59.9 172 1 0.634 0.0432 0.5548 0.725									58.8 429 1 0.814 0.0317 0.754 0.879										61.7 185 1 0.677 0.0399 0.604 0.760									60.0 460 1 0.828 0.0309 0.770 0.891										78.3 25 1 0.652 0.0483 0.564 0.754									65.1 548 1 0.888 0.01593 0.857 0.920
	59.9 172 1 0.630 0.0431 0.5513 0.721									58.9 433 1 0.812 0.0317 0.752 0.877										62.2 189 1 0.674 0.0399 0.600 0.757									60.2 466 1 0.827 0.0309 0.768 0.890										78.8 23 1 0.624 0.0539 0.527 0.739									65.2 546 1 0.886 0.01598 0.856 0.918
	60.3 171 1 0.627 0.0430 0.5478 0.717									58.9 434 1 0.810 0.0317 0.751 0.875										62.4 189 1 0.670 0.0398 0.597 0.753									60.2 466 1 0.825 0.0309 0.767 0.888										79.3 21 1 0.594 0.0590 0.489 0.722									65.3 547 1 0.885 0.01604 0.854 0.917
	60.3 171 1 0.623 0.0429 0.5444 0.713									59.0 436 1 0.809 0.0317 0.749 0.873										62.5 187 1 0.667 0.0398 0.593 0.749									60.3 467 1 0.823 0.0309 0.765 0.886										80.2 15 1 0.555 0.0670 0.438 0.703									65.9 532 1 0.883 0.01609 0.852 0.915
	60.3 171 1 0.619 0.0428 0.5409 0.709									59.0 436 1 0.807 0.0316 0.747 0.871										62.6 185 1 0.663 0.0397 0.590 0.746									60.5 481 1 0.821 0.0309 0.763 0.884										80.8 10 1 0.499 0.0801 0.365 0.684									66.1 523 1 0.881 0.01615 0.850 0.914
	60.6 171 1 0.616 0.0427 0.5375 0.705									59.1 436 1 0.805 0.0316 0.745 0.869										62.6 181 1 0.659 0.0397 0.586 0.742									60.6 480 1 0.820 0.0308 0.761 0.882																			66.2 517 1 0.880 0.01621 0.849 0.912
	60.8 169 1 0.612 0.0426 0.5340 0.702									59.3 441 1 0.803 0.0316 0.743 0.867										62.7 184 1 0.656 0.0396 0.583 0.738									60.8 482 1 0.818 0.0308 0.760 0.881																			66.3 517 1 0.878 0.01627 0.847 0.911
	60.8 168 1 0.608 0.0425 0.5306 0.698									59.3 442 1 0.801 0.0316 0.742 0.866										63.0 189 1 0.652 0.0395 0.579 0.735									60.9 485 1 0.816 0.0308 0.758 0.879																			66.3 517 1 0.876 0.01632 0.845 0.909
	60.9 170 1 0.605 0.0424 0.5272 0.694									59.3 442 1 0.799 0.0316 0.740 0.864										63.0 188 1 0.649 0.0395 0.576 0.731									60.9 490 1 0.815 0.0308 0.756 0.877																			66.3 516 1 0.875 0.01638 0.843 0.907
	60.9 169 1 0.601 0.0423 0.5238 0.690									59.5 440 1 0.798 0.0316 0.738 0.862										64.0 194 1 0.646 0.0394 0.573 0.728									61.0 487 1 0.813 0.0308 0.755 0.876																			66.5 507 1 0.873 0.01644 0.841 0.906
	61.4 173 1 0.598 0.0422 0.5206 0.687									59.5 439 1 0.796 0.0315 0.736 0.860										64.3 202 1 0.642 0.0394 0.570 0.724									61.1 483 1 0.811 0.0308 0.753 0.874																			66.6 507 1 0.871 0.01649 0.840 0.904
	61.5 176 1 0.594 0.0421 0.5174 0.683									59.7 444 1 0.794 0.0315 0.735 0.858										64.4 202 1 0.639 0.0393 0.567 0.721									61.2 485 1 0.810 0.0307 0.752 0.872																			66.8 500 1 0.870 0.01655 0.838 0.903
	61.6 176 1 0.591 0.0420 0.5142 0.679									59.7 443 1 0.792 0.0315 0.733 0.856										64.8 201 1 0.636 0.0392 0.564 0.718									61.2 484 1 0.808 0.0307 0.750 0.870																			66.9 498 1 0.868 0.01661 0.836 0.901
	61.6 175 1 0.588 0.0419 0.5110 0.676									59.9 448 1 0.790 0.0315 0.731 0.855										64.9 199 1 0.633 0.0392 0.561 0.714									61.2 489 1 0.806 0.0307 0.748 0.869																			66.9 492 1 0.866 0.01667 0.834 0.899
	61.7 177 1 0.584 0.0418 0.5079 0.672									59.9 447 1 0.789 0.0315 0.729 0.853										64.9 196 1 0.630 0.0391 0.557 0.711									61.3 489 1 0.805 0.0307 0.747 0.867																			67.1 485 1 0.864 0.01673 0.832 0.898
	61.8 176 1 0.581 0.0417 0.5048 0.669									59.9 446 1 0.787 0.0314 0.728 0.851										64.9 195 1 0.626 0.0390 0.554 0.708									61.4 493 1 0.803 0.0307 0.745 0.865																			67.1 483 1 0.862 0.01679 0.830 0.896
	62.2 180 1 0.578 0.0416 0.5018 0.665									59.9 445 1 0.785 0.0314 0.726 0.849										65.1 193 1 0.623 0.0390 0.551 0.704									61.5 492 1 0.801 0.0306 0.744 0.864																			67.2 483 1 0.861 0.01685 0.828 0.894
	62.4 181 1 0.575 0.0415 0.4988 0.662									60.0 446 1 0.783 0.0314 0.724 0.847										65.2 191 1 0.620 0.0389 0.548 0.701									61.5 493 1 0.800 0.0306 0.742 0.862																			67.2 481 1 0.859 0.01691 0.826 0.893
	62.5 179 1 0.571 0.0414 0.4958 0.659									60.0 446 1 0.782 0.0314 0.722 0.846										65.3 190 1 0.617 0.0388 0.545 0.698									61.6 492 1 0.798 0.0306 0.740 0.860																			67.2 479 1 0.857 0.01697 0.824 0.891
	62.6 177 1 0.568 0.0413 0.4928 0.655									60.2 452 1 0.780 0.0313 0.721 0.844										65.4 189 1 0.613 0.0387 0.542 0.694									61.6 491 1 0.797 0.0306 0.739 0.859																			67.4 473 1 0.855 0.01703 0.822 0.889
	62.6 174 1 0.565 0.0412 0.4898 0.652									60.2 452 1 0.778 0.0313 0.719 0.842										65.4 188 1 0.610 0.0387 0.539 0.691									61.7 489 1 0.795 0.0306 0.737 0.857																			67.5 473 1 0.853 0.01709 0.821 0.888
	62.7 174 1 0.562 0.0411 0.4867 0.648									60.3 453 1 0.776 0.0313 0.717 0.840										65.5 187 1 0.607 0.0386 0.536 0.687									61.8 487 1 0.793 0.0306 0.736 0.855																			67.5 468 1 0.852 0.01715 0.819 0.886
	62.7 176 1 0.559 0.0409 0.4838 0.645									60.5 468 1 0.775 0.0313 0.716 0.839										65.8 185 1 0.604 0.0385 0.533 0.684									61.8 486 1 0.792 0.0305 0.734 0.854																			68.0 462 1 0.850 0.01721 0.817 0.884
	62.9 179 1 0.555 0.0408 0.4808 0.641									60.6 467 1 0.773 0.0313 0.714 0.837										65.8 183 1 0.600 0.0385 0.529 0.681									61.8 485 1 0.790 0.0305 0.732 0.852																			68.0 461 1 0.848 0.01728 0.815 0.882
	63.0 180 1 0.552 0.0407 0.4780 0.638									60.8 469 1 0.771 0.0312 0.713 0.835										65.8 183 1 0.597 0.0384 0.526 0.677									61.8 489 1 0.788 0.0305 0.731 0.850																			68.2 455 1 0.846 0.01734 0.813 0.881
	63.0 179 1 0.549 0.0406 0.4751 0.635									60.9 472 1 0.770 0.0312 0.711 0.833										66.1 182 1 0.594 0.0383 0.523 0.674									61.9 490 1 0.787 0.0305 0.729 0.849																			68.2 451 1 0.844 0.01740 0.811 0.879
	63.5 180 1 0.546 0.0405 0.4723 0.632									60.9 475 1 0.768 0.0312 0.709 0.832										66.1 181 1 0.590 0.0383 0.520 0.670									62.0 491 1 0.785 0.0305 0.728 0.847																			68.3 450 1 0.842 0.01746 0.809 0.877
	63.8 184 1 0.543 0.0404 0.4695 0.628									60.9 476 1 0.767 0.0312 0.708 0.830										66.3 178 1 0.587 0.0382 0.517 0.667									62.0 492 1 0.784 0.0304 0.726 0.846																			68.5 448 1 0.840 0.01753 0.807 0.875
	63.8 185 1 0.540 0.0403 0.4668 0.625									61.0 473 1 0.765 0.0311 0.706 0.828										66.4 176 1 0.584 0.0381 0.514 0.663									62.1 493 1 0.782 0.0304 0.725 0.844																			68.5 447 1 0.839 0.01759 0.805 0.874
	63.9 184 1 0.537 0.0402 0.4641 0.622									61.0 473 1 0.763 0.0311 0.705 0.827										66.4 175 1 0.580 0.0380 0.510 0.660									62.2 493 1 0.780 0.0304 0.723 0.842																			68.6 444 1 0.837 0.01765 0.803 0.872
	64.0 183 1 0.534 0.0401 0.4614 0.619									61.1 469 1 0.762 0.0311 0.703 0.825										66.4 174 1 0.577 0.0380 0.507 0.657									62.4 502 1 0.779 0.0304 0.722 0.841																			68.8 432 1 0.835 0.01771 0.801 0.870
	64.3 191 1 0.532 0.0399 0.4588 0.616									61.2 471 1 0.760 0.0311 0.702 0.823										66.4 173 1 0.574 0.0379 0.504 0.653									62.4 501 1 0.777 0.0304 0.720 0.839																			69.1 428 1 0.833 0.01778 0.799 0.868
	64.4 192 1 0.529 0.0398 0.4562 0.613									61.2 471 1 0.758 0.0310 0.700 0.822										66.5 172 1 0.570 0.0378 0.501 0.650									62.4 499 1 0.776 0.0303 0.719 0.838																			69.2 428 1 0.831 0.01784 0.797 0.867
	64.8 192 1 0.526 0.0397 0.4537 0.610									61.2 470 1 0.757 0.0310 0.698 0.820										66.6 170 1 0.567 0.0377 0.498 0.646									62.5 505 1 0.774 0.0303 0.717 0.836																			69.3 420 1 0.829 0.01791 0.794 0.865
	64.9 190 1 0.523 0.0396 0.4512 0.607									61.2 475 1 0.755 0.0310 0.697 0.819										66.8 170 1 0.564 0.0377 0.495 0.643									62.7 505 1 0.773 0.0303 0.716 0.834																			69.4 419 1 0.827 0.01798 0.792 0.863
	64.9 187 1 0.520 0.0395 0.4486 0.604									61.2 475 1 0.754 0.0310 0.695 0.817										66.8 169 1 0.560 0.0376 0.491 0.639									62.8 505 1 0.771 0.0303 0.714 0.833																			69.4 417 1 0.825 0.01804 0.790 0.861
	64.9 186 1 0.518 0.0394 0.4460 0.601									61.3 474 1 0.752 0.0309 0.694 0.815										67.1 166 1 0.557 0.0375 0.488 0.636									62.9 508 1 0.770 0.0302 0.713 0.831																			69.8 405 1 0.823 0.01811 0.788 0.859
	65.1 184 1 0.515 0.0393 0.4434 0.598									61.4 479 1 0.750 0.0309 0.692 0.814										67.1 165 1 0.554 0.0374 0.485 0.632									62.9 507 1 0.768 0.0302 0.711 0.830																			70.0 394 1 0.821 0.01819 0.786 0.857
	65.2 182 1 0.512 0.0391 0.4408 0.595									61.5 478 1 0.749 0.0309 0.691 0.812										67.2 164 1 0.550 0.0374 0.482 0.629									63.0 508 1 0.767 0.0302 0.710 0.828																			70.0 393 1 0.819 0.01826 0.784 0.855
	65.3 181 1 0.509 0.0390 0.4382 0.592									61.5 479 1 0.747 0.0309 0.689 0.810										67.2 163 1 0.547 0.0373 0.478 0.625									63.0 507 1 0.765 0.0302 0.708 0.827																			70.1 384 1 0.817 0.01834 0.781 0.853
	65.4 180 1 0.506 0.0389 0.4356 0.589									61.6 478 1 0.746 0.0308 0.688 0.809										67.3 162 1 0.544 0.0372 0.475 0.622									63.1 509 1 0.764 0.0302 0.707 0.825																			70.2 383 1 0.814 0.01841 0.779 0.851
	65.4 179 1 0.504 0.0388 0.4330 0.586									61.6 477 1 0.744 0.0308 0.686 0.807										67.4 160 1 0.540 0.0371 0.472 0.618									63.1 508 1 0.762 0.0301 0.705 0.823																			70.4 371 1 0.812 0.01849 0.777 0.849
	65.5 178 1 0.501 0.0387 0.4304 0.583									61.7 475 1 0.743 0.0308 0.685 0.806										67.4 159 1 0.537 0.0371 0.469 0.614									63.1 509 1 0.761 0.0301 0.704 0.822																			70.4 368 1 0.810 0.01857 0.774 0.847
	65.8 176 1 0.498 0.0386 0.4277 0.580									61.7 474 1 0.741 0.0308 0.683 0.804										67.6 158 1 0.533 0.0370 0.466 0.611									63.2 513 1 0.759 0.0301 0.702 0.820																			70.7 354 1 0.808 0.01866 0.772 0.845
	65.8 174 1 0.495 0.0385 0.4251 0.576									61.8 472 1 0.740 0.0307 0.682 0.802										67.6 157 1 0.530 0.0369 0.462 0.607									63.3 509 1 0.758 0.0301 0.701 0.819																			70.7 352 1 0.805 0.01875 0.769 0.843
	65.8 174 1 0.492 0.0383 0.4225 0.573									61.8 471 1 0.738 0.0307 0.680 0.801										67.7 154 1 0.526 0.0368 0.459 0.604									63.4 508 1 0.756 0.0300 0.699 0.817																			70.8 344 1 0.803 0.01884 0.767 0.841
	66.1 173 1 0.489 0.0382 0.4199 0.570									61.8 470 1 0.736 0.0307 0.679 0.799										68.1 152 1 0.523 0.0367 0.456 0.600									63.4 507 1 0.755 0.0300 0.698 0.816																			71.0 336 1 0.801 0.01893 0.764 0.839
	66.1 172 1 0.486 0.0381 0.4173 0.567									61.8 474 1 0.735 0.0307 0.677 0.797										68.2 151 1 0.520 0.0367 0.452 0.597									63.5 509 1 0.753 0.0300 0.697 0.814																			71.1 336 1 0.798 0.01903 0.762 0.836
	66.3 170 1 0.484 0.0380 0.4146 0.564									61.9 475 1 0.733 0.0306 0.676 0.796										68.2 150 1 0.516 0.0366 0.449 0.593									63.5 509 1 0.752 0.0300 0.695 0.813																			71.3 327 1 0.796 0.01913 0.759 0.834
	66.4 168 1 0.481 0.0379 0.4120 0.561									62.0 475 1 0.732 0.0306 0.674 0.794										68.3 149 1 0.513 0.0365 0.446 0.589									63.7 508 1 0.750 0.0300 0.694 0.811																			71.3 323 1 0.793 0.01922 0.757 0.832
	66.4 167 1 0.478 0.0378 0.4093 0.558									62.0 475 1 0.730 0.0306 0.673 0.793										68.4 148 1 0.509 0.0364 0.443 0.586									63.7 507 1 0.749 0.0299 0.692 0.810																			71.7 306 1 0.791 0.01934 0.754 0.830
	66.4 166 1 0.475 0.0376 0.4067 0.555									62.0 476 1 0.729 0.0306 0.671 0.791										68.4 143 1 0.506 0.0363 0.439 0.582									63.8 508 1 0.747 0.0299 0.691 0.808																			71.8 305 1 0.788 0.01945 0.751 0.827
	66.4 165 1 0.472 0.0375 0.4040 0.552									62.1 477 1 0.727 0.0305 0.670 0.790										68.5 142 1 0.502 0.0363 0.436 0.578									63.8 507 1 0.746 0.0299 0.689 0.807																			71.8 303 1 0.786 0.01955 0.748 0.825
	66.6 163 1 0.469 0.0374 0.4014 0.549									62.2 477 1 0.726 0.0305 0.668 0.788										68.6 139 1 0.498 0.0362 0.432 0.575									63.9 507 1 0.744 0.0299 0.688 0.805																			71.9 301 1 0.783 0.01966 0.745 0.823
	66.8 163 1 0.466 0.0373 0.3987 0.545									62.2 480 1 0.724 0.0305 0.667 0.786										68.7 136 1 0.495 0.0361 0.429 0.571									64.0 511 1 0.743 0.0298 0.687 0.804																			72.0 298 1 0.780 0.01977 0.743 0.820
	66.8 162 1 0.463 0.0372 0.3961 0.542									62.4 485 1 0.723 0.0305 0.665 0.785										68.8 133 1 0.491 0.0360 0.425 0.567									64.0 510 1 0.741 0.0298 0.685 0.802																			72.4 282 1 0.778 0.01989 0.740 0.818
	66.9 161 1 0.461 0.0370 0.3934 0.539									62.4 484 1 0.721 0.0304 0.664 0.783										68.9 132 1 0.487 0.0359 0.422 0.563									64.0 514 1 0.740 0.0298 0.684 0.801																			72.6 276 1 0.775 0.02002 0.737 0.815
	67.1 159 2 0.455 0.0368 0.3881 0.533									62.4 482 1 0.720 0.0304 0.662 0.782										68.9 131 1 0.484 0.0358 0.418 0.559									64.0 511 1 0.738 0.0298 0.682 0.799																			72.7 268 1 0.772 0.02015 0.733 0.812
	67.1 157 1 0.452 0.0367 0.3854 0.530									62.5 488 1 0.718 0.0304 0.661 0.780										69.1 126 1 0.480 0.0358 0.415 0.555									64.1 510 1 0.737 0.0298 0.681 0.798																			72.8 257 1 0.769 0.02030 0.730 0.810
	67.2 156 1 0.449 0.0366 0.3828 0.527									62.6 489 1 0.717 0.0304 0.660 0.779										69.1 128 1 0.476 0.0357 0.411 0.551									64.1 509 1 0.736 0.0297 0.680 0.796																			72.9 256 1 0.766 0.02044 0.727 0.807
	67.2 155 1 0.446 0.0364 0.3801 0.524									62.7 487 1 0.715 0.0303 0.658 0.777										69.3 123 1 0.472 0.0356 0.407 0.547									64.1 508 1 0.734 0.0297 0.678 0.795																			73.1 250 1 0.763 0.02059 0.724 0.804
	67.3 154 1 0.443 0.0363 0.3774 0.520									62.7 487 1 0.714 0.0303 0.657 0.776										69.6 117 1 0.468 0.0355 0.403 0.543									64.1 510 1 0.733 0.0297 0.677 0.793																			73.1 248 1 0.760 0.02073 0.720 0.801
	67.4 152 1 0.440 0.0362 0.3748 0.517									62.8 486 1 0.712 0.0303 0.655 0.774										69.8 115 1 0.464 0.0354 0.400 0.539									64.2 508 1 0.731 0.0297 0.675 0.792																			73.6 228 1 0.756 0.02091 0.717 0.799
	67.4 151 1 0.437 0.0361 0.3721 0.514									62.8 486 1 0.711 0.0302 0.654 0.773										70.1 113 1 0.460 0.0354 0.396 0.535									64.3 505 1 0.730 0.0296 0.674 0.790																			73.8 221 1 0.753 0.02109 0.713 0.795
	67.5 150 1 0.434 0.0360 0.3694 0.511									62.9 488 1 0.709 0.0302 0.653 0.771										70.2 111 1 0.456 0.0353 0.392 0.530									64.3 504 1 0.728 0.0296 0.673 0.789																			73.8 219 1 0.750 0.02127 0.709 0.792
	67.6 149 1 0.432 0.0358 0.3667 0.508									62.9 487 1 0.708 0.0302 0.651 0.770										70.6 108 1 0.452 0.0352 0.388 0.526									64.3 505 1 0.727 0.0296 0.671 0.787																			74.0 212 1 0.746 0.02146 0.705 0.789
	67.6 148 1 0.429 0.0357 0.3641 0.505									62.9 488 1 0.706 0.0302 0.650 0.768										71.0 104 1 0.447 0.0351 0.383 0.522									64.3 504 1 0.725 0.0296 0.670 0.786																			74.6 194 1 0.742 0.02170 0.701 0.786
	67.7 145 1 0.426 0.0356 0.3613 0.501									63.0 487 1 0.705 0.0301 0.648 0.767										71.0 103 1 0.443 0.0351 0.379 0.517									64.4 505 1 0.724 0.0295 0.668 0.784																			75.1 176 1 0.738 0.02198 0.696 0.782
	68.1 145 1 0.423 0.0355 0.3586 0.498									63.0 486 1 0.704 0.0301 0.647 0.765										71.1 101 1 0.439 0.0350 0.375 0.513									64.4 505 1 0.723 0.0295 0.667 0.783																			75.4 163 1 0.733 0.02230 0.691 0.778
	68.1 143 1 0.420 0.0353 0.3559 0.495									63.1 489 1 0.702 0.0301 0.646 0.764										71.5 96 1 0.434 0.0349 0.371 0.508									64.5 504 1 0.721 0.0295 0.666 0.781																			76.1 151 1 0.729 0.02268 0.685 0.774
	68.2 142 1 0.417 0.0352 0.3532 0.492									63.1 488 1 0.701 0.0301 0.644 0.762										71.8 94 1 0.429 0.0349 0.366 0.503									64.5 503 1 0.720 0.0295 0.664 0.780																			77.0 126 1 0.723 0.02323 0.679 0.770
	68.2 141 1 0.414 0.0351 0.3505 0.489									63.1 489 1 0.699 0.0300 0.643 0.761										71.9 93 1 0.425 0.0348 0.362 0.499									64.6 499 1 0.718 0.0294 0.663 0.778																			77.5 108 1 0.716 0.02395 0.671 0.765
	68.3 140 1 0.411 0.0350 0.3478 0.485									63.2 492 1 0.698 0.0300 0.641 0.759										71.9 89 1 0.420 0.0347 0.357 0.494									64.6 495 1 0.717 0.0294 0.661 0.777																			78.0 94 1 0.708 0.02488 0.661 0.759
	68.4 139 1 0.408 0.0348 0.3451 0.482									63.2 492 1 0.696 0.0300 0.640 0.758										72.1 86 1 0.415 0.0347 0.352 0.489									64.7 495 1 0.715 0.0294 0.660 0.775																			78.3 85 1 0.700 0.02595 0.651 0.753
	68.4 135 1 0.405 0.0347 0.3423 0.479									63.2 492 1 0.695 0.0299 0.639 0.756										72.3 83 1 0.410 0.0346 0.348 0.484									64.8 494 1 0.714 0.0294 0.659 0.774																			78.7 77 1 0.691 0.02716 0.640 0.746
	68.5 134 1 0.402 0.0346 0.3395 0.476									63.3 487 1 0.694 0.0299 0.637 0.755										72.5 79 1 0.405 0.0346 0.342 0.479									64.8 493 1 0.712 0.0294 0.657 0.772																			79.1 68 1 0.681 0.02860 0.627 0.739
	68.6 131 1 0.399 0.0344 0.3367 0.472									63.4 486 1 0.692 0.0299 0.636 0.753										72.6 77 1 0.400 0.0345 0.337 0.473									64.8 491 1 0.711 0.0293 0.656 0.771																			79.4 58 1 0.669 0.03042 0.612 0.732
	68.7 128 1 0.396 0.0343 0.3339 0.469									63.4 485 1 0.691 0.0299 0.635 0.752										73.1 74 1 0.394 0.0345 0.332 0.468									64.9 488 1 0.710 0.0293 0.654 0.769																			79.6 47 1 0.655 0.03293 0.593 0.723
	68.8 125 1 0.393 0.0342 0.3310 0.466									63.5 487 1 0.689 0.0298 0.633 0.750										73.2 69 1 0.388 0.0344 0.327 0.462									64.9 487 1 0.708 0.0293 0.653 0.768																			82.4 14 1 0.608 0.05447 0.510 0.725
	68.9 124 2 0.386 0.0339 0.3251 0.459									63.5 486 1 0.688 0.0298 0.632 0.749										73.9 59 1 0.382 0.0345 0.320 0.456									64.9 486 1 0.707 0.0293 0.652 0.766
	69.1 119 1 0.383 0.0338 0.3221 0.455									63.6 486 1 0.686 0.0298 0.630 0.747										75.1 46 1 0.374 0.0347 0.311 0.448									65.0 486 1 0.705 0.0292 0.650 0.765
	69.1 120 1 0.380 0.0337 0.3192 0.452									63.7 485 1 0.685 0.0298 0.629 0.746										75.3 43 1 0.365 0.0350 0.302 0.440									65.1 483 1 0.704 0.0292 0.649 0.763
	69.3 116 1 0.377 0.0335 0.3162 0.448									63.7 484 1 0.684 0.0297 0.628 0.744										75.7 39 1 0.356 0.0353 0.293 0.432									65.1 479 1 0.702 0.0292 0.647 0.762
	69.6 111 1 0.373 0.0334 0.3131 0.445									63.8 485 1 0.682 0.0297 0.626 0.743										79.3 15 1 0.332 0.0401 0.262 0.421									65.1 478 1 0.701 0.0292 0.646 0.760
	69.7 109 1 0.370 0.0333 0.3099 0.441									63.8 484 1 0.681 0.0297 0.625 0.742																			65.2 477 1 0.699 0.0291 0.645 0.759
	69.8 108 1 0.366 0.0331 0.3068 0.437									63.9 484 1 0.679 0.0296 0.624 0.740																			65.2 475 1 0.698 0.0291 0.643 0.757
	70.1 106 1 0.363 0.0330 0.3036 0.434									64.0 488 1 0.678 0.0296 0.622 0.739																			65.3 477 1 0.696 0.0291 0.642 0.756
	70.2 105 1 0.359 0.0329 0.3004 0.430									64.0 487 1 0.677 0.0296 0.621 0.737																			65.4 479 1 0.695 0.0291 0.640 0.754
	70.2 104 1 0.356 0.0327 0.2972 0.426									64.0 491 2 0.674 0.0295 0.618 0.734																			65.5 477 1 0.694 0.0290 0.639 0.753
	70.2 103 1 0.352 0.0326 0.2940 0.423									64.0 488 1 0.672 0.0295 0.617 0.733																			65.5 476 1 0.692 0.0290 0.637 0.751
	70.6 100 1 0.349 0.0325 0.2908 0.419									64.1 487 1 0.671 0.0295 0.616 0.731																			65.6 469 1 0.691 0.0290 0.636 0.750
	71.0 96 1 0.345 0.0323 0.2874 0.415									64.1 486 1 0.670 0.0294 0.614 0.730																			65.6 470 1 0.689 0.0290 0.635 0.748
	71.0 95 1 0.342 0.0322 0.2840 0.411									64.1 485 1 0.668 0.0294 0.613 0.729																			65.7 463 1 0.688 0.0289 0.633 0.747
	71.1 93 1 0.338 0.0321 0.2807 0.407									64.1 487 1 0.667 0.0294 0.612 0.727																			65.7 462 1 0.686 0.0289 0.632 0.745
	71.5 88 1 0.334 0.0319 0.2771 0.403									64.2 485 1 0.666 0.0294 0.610 0.726																			65.8 461 1 0.685 0.0289 0.630 0.744
	71.8 86 1 0.330 0.0318 0.2735 0.399									64.3 482 1 0.664 0.0293 0.609 0.724																			65.9 459 1 0.683 0.0289 0.629 0.742
	71.9 85 1 0.326 0.0317 0.2699 0.395									64.3 481 1 0.663 0.0293 0.608 0.723																			65.9 458 1 0.682 0.0288 0.627 0.741
	71.9 81 1 0.322 0.0315 0.2661 0.390									64.3 482 1 0.661 0.0293 0.606 0.721																			65.9 458 1 0.680 0.0288 0.626 0.739
	72.1 80 1 0.318 0.0314 0.2624 0.386									64.3 482 1 0.660 0.0292 0.605 0.720																			65.9 456 1 0.679 0.0288 0.625 0.738
	72.3 77 1 0.314 0.0312 0.2586 0.382									64.4 483 1 0.659 0.0292 0.604 0.719																			66.3 446 1 0.677 0.0288 0.623 0.736
	72.5 73 1 0.310 0.0311 0.2545 0.377									64.4 483 1 0.657 0.0292 0.603 0.717																			66.4 442 1 0.676 0.0287 0.622 0.734
	72.6 71 1 0.306 0.0310 0.2505 0.373									64.5 482 1 0.656 0.0292 0.601 0.716																			66.4 441 1 0.674 0.0287 0.620 0.733
	72.7 70 1 0.301 0.0308 0.2464 0.368									64.5 481 1 0.655 0.0291 0.600 0.714																			66.4 438 1 0.673 0.0287 0.619 0.731
	72.8 69 1 0.297 0.0307 0.2423 0.363									64.5 480 1 0.653 0.0291 0.599 0.713																			66.6 440 1 0.671 0.0287 0.617 0.730
	73.1 66 1 0.292 0.0306 0.2381 0.359									64.5 476 1 0.652 0.0291 0.597 0.711																			66.8 433 2 0.668 0.0286 0.614 0.726
	73.2 63 1 0.288 0.0304 0.2338 0.354									64.6 475 1 0.651 0.0290 0.596 0.710																			67.1 422 1 0.666 0.0286 0.613 0.725
	73.2 61 1 0.283 0.0303 0.2294 0.349									64.6 474 1 0.649 0.0290 0.595 0.709																			67.2 419 1 0.665 0.0286 0.611 0.723
	73.9 52 1 0.277 0.0302 0.2242 0.343									64.6 474 1 0.648 0.0290 0.593 0.707																			67.2 418 1 0.663 0.0286 0.609 0.722
	75.1 41 1 0.271 0.0302 0.2176 0.337									64.6 473 1 0.646 0.0290 0.592 0.706																			67.4 415 1 0.662 0.0285 0.608 0.720
	75.1 41 1 0.264 0.0302 0.2111 0.330									64.6 470 1 0.645 0.0289 0.591 0.704																			67.5 411 1 0.660 0.0285 0.606 0.718
	75.3 39 1 0.257 0.0302 0.2045 0.324									64.7 471 1 0.644 0.0289 0.589 0.703																			67.7 414 1 0.658 0.0285 0.605 0.717
	75.7 36 1 0.250 0.0302 0.1976 0.317									64.7 469 1 0.642 0.0289 0.588 0.701																			67.7 414 1 0.657 0.0285 0.603 0.715
	75.9 35 1 0.243 0.0301 0.1906 0.310									64.8 469 1 0.641 0.0288 0.587 0.700																			67.7 412 1 0.655 0.0284 0.602 0.713
	78.3 15 1 0.227 0.0322 0.1718 0.300									64.8 468 1 0.640 0.0288 0.585 0.699																			67.8 410 1 0.654 0.0284 0.600 0.712
	78.8 14 1 0.211 0.0337 0.1539 0.288									64.8 467 1 0.638 0.0288 0.584 0.697																			68.0 403 1 0.652 0.0284 0.599 0.710
	79.3 12 1 0.193 0.0352 0.1351 0.276									64.8 465 1 0.637 0.0288 0.583 0.696																			68.0 400 1 0.650 0.0284 0.597 0.708
	80.2 8 1 0.169 0.0382 0.1085 0.263									64.9 462 1 0.635 0.0287 0.582 0.694																			68.1 397 1 0.649 0.0283 0.595 0.707
	80.8 4 1 0.127 0.0465 0.0618 0.260									64.9 461 1 0.634 0.0287 0.580 0.693																			68.1 396 1 0.647 0.0283 0.594 0.705
										64.9 460 1 0.633 0.0287 0.579 0.691																			68.2 393 1 0.645 0.0283 0.592 0.703
										64.9 460 1 0.631 0.0286 0.578 0.690																			68.2 391 1 0.644 0.0283 0.591 0.702
										65.0 461 1 0.630 0.0286 0.576 0.689																			68.3 390 1 0.642 0.0282 0.589 0.700
										65.0 458 1 0.629 0.0286 0.575 0.687																			68.3 388 1 0.640 0.0282 0.587 0.698
										65.1 455 1 0.627 0.0285 0.574 0.686																			68.3 388 1 0.639 0.0282 0.586 0.696
										65.1 452 1 0.626 0.0285 0.572 0.684																			68.5 388 1 0.637 0.0282 0.584 0.695
										65.1 451 1 0.624 0.0285 0.571 0.683																			68.7 378 1 0.635 0.0281 0.583 0.693
										65.2 450 1 0.623 0.0285 0.570 0.681																			68.9 376 1 0.634 0.0281 0.581 0.691
										65.2 448 1 0.622 0.0284 0.568 0.680																			68.9 375 1 0.632 0.0281 0.579 0.690
										65.2 447 1 0.620 0.0284 0.567 0.678																			68.9 375 1 0.630 0.0281 0.578 0.688
										65.3 449 1 0.619 0.0284 0.566 0.677																			69.0 374 1 0.629 0.0280 0.576 0.686
										65.3 448 1 0.617 0.0283 0.564 0.676																			69.0 371 1 0.627 0.0280 0.574 0.684
										65.4 450 1 0.616 0.0283 0.563 0.674																			69.1 368 1 0.625 0.0280 0.573 0.683
										65.5 448 1 0.615 0.0283 0.562 0.673																			69.2 369 1 0.624 0.0280 0.571 0.681
										65.5 447 1 0.613 0.0283 0.560 0.671																			69.3 363 1 0.622 0.0279 0.569 0.679
										65.6 442 1 0.612 0.0282 0.559 0.670																			69.5 362 1 0.620 0.0279 0.568 0.677
										65.6 443 1 0.611 0.0282 0.558 0.668																			69.6 363 1 0.618 0.0279 0.566 0.676
										65.7 436 1 0.609 0.0282 0.556 0.667																			69.6 361 1 0.617 0.0279 0.564 0.674
										65.7 435 1 0.608 0.0281 0.555 0.665																			69.6 359 1 0.615 0.0278 0.563 0.672
										65.8 434 1 0.606 0.0281 0.554 0.664																			69.8 354 1 0.613 0.0278 0.561 0.670
										65.9 433 1 0.605 0.0281 0.552 0.663																			69.8 352 1 0.612 0.0278 0.559 0.669
										65.9 432 1 0.604 0.0280 0.551 0.661																			69.8 351 2 0.608 0.0277 0.556 0.665
										65.9 431 1 0.602 0.0280 0.550 0.660																			70.0 340 1 0.606 0.0277 0.554 0.663
										65.9 431 1 0.601 0.0280 0.548 0.658																			70.2 334 1 0.604 0.0277 0.553 0.661
										65.9 429 1 0.599 0.0280 0.547 0.657																			70.5 323 2 0.601 0.0277 0.549 0.657
										66.1 424 1 0.598 0.0279 0.546 0.655																			70.7 312 1 0.599 0.0276 0.547 0.655
										66.2 419 1 0.597 0.0279 0.544 0.654																			70.7 308 1 0.597 0.0276 0.545 0.654
										66.3 420 1 0.595 0.0279 0.543 0.652																			70.7 307 1 0.595 0.0276 0.543 0.652
										66.3 419 1 0.594 0.0278 0.542 0.651																			70.8 303 1 0.593 0.0276 0.541 0.650
										66.3 419 1 0.592 0.0278 0.540 0.649																			70.8 301 1 0.591 0.0275 0.539 0.648
										66.4 415 1 0.591 0.0278 0.539 0.648																			71.0 299 1 0.589 0.0275 0.537 0.646
										66.4 414 1 0.589 0.0277 0.537 0.646																			71.0 296 1 0.587 0.0275 0.536 0.643
										66.4 411 1 0.588 0.0277 0.536 0.645																			71.1 294 1 0.585 0.0275 0.534 0.641
										66.5 411 1 0.587 0.0277 0.535 0.643																			71.2 289 1 0.583 0.0275 0.532 0.639
										66.6 411 1 0.585 0.0276 0.533 0.642																			71.3 287 1 0.581 0.0274 0.530 0.637
										66.6 411 1 0.584 0.0276 0.532 0.640																			71.5 281 1 0.579 0.0274 0.528 0.635
										66.8 406 2 0.581 0.0276 0.529 0.637																			71.7 274 1 0.577 0.0274 0.526 0.633
										66.8 405 1 0.579 0.0275 0.528 0.636																			71.7 273 1 0.575 0.0274 0.523 0.631
										66.9 400 1 0.578 0.0275 0.526 0.634																			71.7 272 1 0.573 0.0274 0.521 0.629
										67.1 396 1 0.576 0.0275 0.525 0.633																			71.7 271 1 0.570 0.0273 0.519 0.627
										67.1 395 1 0.575 0.0274 0.524 0.631																			71.8 269 1 0.568 0.0273 0.517 0.624
										67.1 393 1 0.574 0.0274 0.522 0.630																			71.9 267 1 0.566 0.0273 0.515 0.622
										67.2 392 1 0.572 0.0274 0.521 0.628																			72.1 259 1 0.564 0.0273 0.513 0.620
										67.2 392 1 0.571 0.0273 0.519 0.627																			72.1 258 1 0.562 0.0273 0.511 0.618
										67.2 390 1 0.569 0.0273 0.518 0.625																			72.3 250 1 0.560 0.0273 0.509 0.616
										67.2 389 1 0.568 0.0273 0.517 0.624																			72.3 249 1 0.557 0.0272 0.506 0.613
										67.2 388 1 0.566 0.0272 0.515 0.622																			72.6 241 1 0.555 0.0272 0.504 0.611
										67.4 385 1 0.565 0.0272 0.514 0.621																			72.6 240 1 0.553 0.0272 0.502 0.609
										67.4 385 1 0.563 0.0272 0.512 0.619																			72.9 228 1 0.550 0.0272 0.499 0.606
										67.5 381 1 0.562 0.0272 0.511 0.618																			72.9 226 1 0.548 0.0272 0.497 0.604
										67.5 380 1 0.560 0.0271 0.510 0.616																			73.0 222 1 0.545 0.0272 0.495 0.601
										67.7 383 1 0.559 0.0271 0.508 0.615																			73.3 215 1 0.543 0.0272 0.492 0.599
										67.7 383 1 0.557 0.0271 0.507 0.613																			73.3 213 1 0.540 0.0272 0.490 0.596
										67.7 381 1 0.556 0.0270 0.505 0.612																			73.4 206 1 0.538 0.0271 0.487 0.594
										67.8 379 1 0.554 0.0270 0.504 0.610																			73.5 204 1 0.535 0.0271 0.484 0.591
										68.0 373 1 0.553 0.0270 0.503 0.608																			73.7 196 1 0.532 0.0271 0.482 0.588
										68.0 371 1 0.552 0.0269 0.501 0.607																			73.7 193 1 0.530 0.0271 0.479 0.586
										68.0 370 1 0.550 0.0269 0.500 0.605																			73.9 189 1 0.527 0.0271 0.476 0.583
										68.0 369 1 0.549 0.0269 0.498 0.604																			74.1 181 1 0.524 0.0271 0.473 0.580
										68.1 366 1 0.547 0.0268 0.497 0.602																			74.4 175 1 0.521 0.0272 0.470 0.577
										68.2 364 1 0.546 0.0268 0.495 0.601																			74.4 174 1 0.518 0.0272 0.467 0.574
										68.2 362 1 0.544 0.0268 0.494 0.599																			74.4 173 1 0.515 0.0272 0.464 0.571
										68.2 360 1 0.543 0.0267 0.493 0.598																			74.5 167 1 0.512 0.0272 0.461 0.568
										68.3 359 1 0.541 0.0267 0.491 0.596																			74.6 164 1 0.509 0.0272 0.458 0.565
										68.3 358 1 0.539 0.0267 0.490 0.594																			74.7 160 1 0.505 0.0272 0.455 0.562
										68.3 356 1 0.538 0.0266 0.488 0.593																			74.7 159 1 0.502 0.0272 0.452 0.559
										68.3 356 1 0.536 0.0266 0.487 0.591																			74.8 158 1 0.499 0.0272 0.448 0.555
										68.5 356 1 0.535 0.0266 0.485 0.590																			75.0 156 1 0.496 0.0273 0.445 0.552
										68.5 355 1 0.533 0.0266 0.484 0.588																			75.0 154 1 0.493 0.0273 0.442 0.549
										68.5 354 1 0.532 0.0265 0.482 0.587																			75.1 145 1 0.489 0.0273 0.439 0.546
										68.6 352 1 0.530 0.0265 0.481 0.585																			75.3 140 1 0.486 0.0273 0.435 0.542
										68.7 344 1 0.529 0.0265 0.479 0.583																			75.5 136 1 0.482 0.0273 0.432 0.539
										68.8 343 1 0.527 0.0264 0.478 0.582																			75.7 129 1 0.478 0.0274 0.428 0.535
										68.9 343 1 0.526 0.0264 0.477 0.580																			75.8 127 1 0.475 0.0274 0.424 0.532
										68.9 342 1 0.524 0.0264 0.475 0.579																			76.0 120 1 0.471 0.0275 0.420 0.528
										68.9 342 1 0.523 0.0263 0.474 0.577																			76.1 117 1 0.467 0.0275 0.416 0.524
										69.0 341 1 0.521 0.0263 0.472 0.575																			76.3 116 1 0.463 0.0276 0.412 0.520
										69.0 338 1 0.520 0.0263 0.471 0.574																			76.8 100 1 0.458 0.0277 0.407 0.516
										69.1 336 1 0.518 0.0262 0.469 0.572																			77.4 87 1 0.453 0.0279 0.401 0.511
										69.1 335 1 0.517 0.0262 0.468 0.571																			77.5 86 1 0.448 0.0281 0.396 0.506
										69.2 336 1 0.515 0.0262 0.466 0.569																			77.6 80 1 0.442 0.0283 0.390 0.501
										69.2 335 1 0.513 0.0261 0.465 0.567																			77.6 79 1 0.436 0.0284 0.384 0.496
										69.3 329 1 0.512 0.0261 0.463 0.566																			77.6 77 1 0.431 0.0286 0.378 0.491
										69.4 329 1 0.510 0.0261 0.462 0.564																			78.4 58 1 0.423 0.0291 0.370 0.484
										69.6 329 1 0.509 0.0260 0.460 0.562																			78.9 46 1 0.414 0.0299 0.359 0.477
										69.6 327 1 0.507 0.0260 0.459 0.561																			79.0 45 1 0.405 0.0306 0.349 0.470
										69.6 326 1 0.506 0.0260 0.457 0.559																			79.5 36 1 0.394 0.0317 0.336 0.461
										69.8 321 1 0.504 0.0259 0.456 0.558																			80.4 25 1 0.378 0.0342 0.317 0.451
										69.8 321 1 0.503 0.0259 0.454 0.556																			81.3 16 1 0.354 0.0394 0.285 0.440
										69.8 319 1 0.501 0.0259 0.453 0.554
										69.8 318 2 0.498 0.0258 0.450 0.551
										70.0 311 1 0.496 0.0258 0.448 0.549
										70.0 310 1 0.495 0.0257 0.447 0.548
										70.0 308 1 0.493 0.0257 0.445 0.546
										70.1 303 1 0.491 0.0257 0.444 0.544
										70.2 302 1 0.490 0.0256 0.442 0.543
										70.2 300 1 0.488 0.0256 0.440 0.541
										70.4 294 1 0.486 0.0256 0.439 0.539
										70.4 292 1 0.485 0.0255 0.437 0.538
										70.5 288 2 0.481 0.0255 0.434 0.534
										70.7 280 1 0.480 0.0254 0.432 0.532
										70.7 279 1 0.478 0.0254 0.431 0.530
										70.7 277 1 0.476 0.0254 0.429 0.529
										70.7 275 1 0.475 0.0253 0.427 0.527
										70.7 274 1 0.473 0.0253 0.426 0.525
										70.8 270 1 0.471 0.0253 0.424 0.523
										70.8 268 2 0.468 0.0252 0.421 0.520
										71.0 265 1 0.466 0.0252 0.419 0.518
										71.0 262 1 0.464 0.0251 0.417 0.516
										71.0 259 1 0.462 0.0251 0.416 0.514
										71.1 259 1 0.460 0.0251 0.414 0.512
										71.1 258 1 0.459 0.0250 0.412 0.510
										71.3 254 1 0.457 0.0250 0.410 0.509
										71.3 252 1 0.455 0.0250 0.409 0.507
										71.3 251 1 0.453 0.0249 0.407 0.505
										71.5 245 1 0.451 0.0249 0.405 0.503
										71.7 238 1 0.449 0.0249 0.403 0.501
										71.7 237 1 0.448 0.0248 0.401 0.499
										71.7 236 1 0.446 0.0248 0.400 0.497
										71.7 235 2 0.442 0.0247 0.396 0.493
										71.8 233 1 0.440 0.0247 0.394 0.491
										71.8 232 1 0.438 0.0247 0.392 0.489
										71.8 231 1 0.436 0.0246 0.391 0.487
										71.9 229 1 0.434 0.0246 0.389 0.485
										71.9 228 1 0.432 0.0246 0.387 0.483
										72.0 226 1 0.430 0.0245 0.385 0.481
										72.1 222 1 0.429 0.0245 0.383 0.479
										72.1 221 1 0.427 0.0245 0.381 0.477
										72.3 216 1 0.425 0.0244 0.379 0.475
										72.3 215 1 0.423 0.0244 0.377 0.473
										72.4 212 1 0.421 0.0244 0.376 0.471
										72.6 208 1 0.419 0.0243 0.374 0.469
										72.6 207 1 0.417 0.0243 0.372 0.467
										72.7 203 1 0.415 0.0243 0.370 0.465
										72.8 196 1 0.412 0.0242 0.368 0.463
										72.9 195 1 0.410 0.0242 0.366 0.461
										72.9 194 1 0.408 0.0242 0.364 0.458
										72.9 193 1 0.406 0.0241 0.361 0.456
										73.1 188 1 0.404 0.0241 0.359 0.454
										73.1 186 1 0.402 0.0241 0.357 0.452
										73.3 182 1 0.400 0.0240 0.355 0.450
										73.3 180 1 0.397 0.0240 0.353 0.447
										73.4 176 1 0.395 0.0240 0.351 0.445
										73.5 174 1 0.393 0.0239 0.349 0.443
										73.6 168 1 0.390 0.0239 0.346 0.440
										73.7 167 1 0.388 0.0239 0.344 0.438
										73.7 164 1 0.386 0.0239 0.342 0.435
										73.8 163 1 0.383 0.0238 0.339 0.433
										73.8 162 1 0.381 0.0238 0.337 0.431
										74.0 156 1 0.379 0.0238 0.335 0.428
										74.1 152 1 0.376 0.0237 0.332 0.426
										74.4 148 1 0.374 0.0237 0.330 0.423
										74.4 147 1 0.371 0.0237 0.327 0.420
										74.5 142 1 0.368 0.0237 0.325 0.418
										74.6 139 1 0.366 0.0236 0.322 0.415
										74.6 139 1 0.363 0.0236 0.320 0.413
										74.7 135 1 0.360 0.0236 0.317 0.410
										74.7 134 1 0.358 0.0236 0.314 0.407
										75.0 131 1 0.355 0.0236 0.312 0.404
										75.1 124 1 0.352 0.0235 0.309 0.401
										75.1 122 1 0.349 0.0235 0.306 0.399
										75.3 120 1 0.346 0.0235 0.303 0.396
										75.5 116 1 0.343 0.0235 0.300 0.393
										75.8 112 1 0.340 0.0235 0.297 0.390
										76.0 107 1 0.337 0.0235 0.294 0.386
										76.1 104 1 0.334 0.0235 0.291 0.383
										76.1 103 1 0.331 0.0235 0.288 0.380
										76.3 102 1 0.327 0.0235 0.285 0.377
										76.8 89 1 0.324 0.0235 0.281 0.373
										77.0 86 1 0.320 0.0235 0.277 0.370
										77.4 78 1 0.316 0.0236 0.273 0.366
										77.5 77 1 0.312 0.0236 0.269 0.362
										77.5 72 1 0.307 0.0237 0.264 0.358
										77.6 70 1 0.303 0.0237 0.260 0.353
										77.6 69 1 0.299 0.0238 0.255 0.349
										77.6 67 1 0.294 0.0239 0.251 0.345
										78.3 53 1 0.289 0.0240 0.245 0.340
										78.4 49 1 0.283 0.0243 0.239 0.335
										78.7 44 1 0.276 0.0246 0.232 0.329
										78.9 40 1 0.269 0.0249 0.225 0.323
										79.0 39 1 0.263 0.0252 0.217 0.317
										79.1 36 1 0.255 0.0255 0.210 0.310
										79.4 31 1 0.247 0.0260 0.201 0.304
										79.5 28 1 0.238 0.0265 0.191 0.296
										79.6 22 1 0.227 0.0274 0.179 0.288
										80.4 20 1 0.216 0.0283 0.167 0.279
										81.3 13 1 0.199 0.0306 0.148 0.269

## Sheet: Supplementary Figure 3
	Panel A																			Panel B																			Panel C
	partner									LLS IP										partner									LLS IP										partner									LLS IP
	time n.risk n.event survival std.err lower 95% CI upper 95% CI									time n.risk n.event survival std.err lower 95% CI upper 95% CI										time n.risk n.event survival std.err lower 95% CI upper 95% CI									time n.risk n.event survival std.err lower 95% CI upper 95% CI										time n.risk n.event survival std.err lower 95% CI upper 95% CI									time n.risk n.event survival std.err lower 95% CI upper 95% CI
	50.0 51 1 0.980 0.0194 0.943 1.000									53.6 170 1 0.994 0.00587 0.983 1.000										50.0 51 1 0.980 0.0194 0.943 1.000									53.9 177 1 0.994 0.00563 0.983 1.000										60.5 151 1 0.993 0.00660 0.981 1									65.2 376 1 0.997 0.00266 0.992 1.000
	57.0 136 1 0.973 0.0206 0.934 1.000									53.9 176 1 0.988 0.00811 0.973 1.000										57.0 136 1 0.973 0.0206 0.934 1.000									56.5 262 1 0.991 0.00677 0.977 1.000										63.7 153 1 0.987 0.00921 0.969 1									66.8 345 1 0.994 0.00392 0.987 1.000
	57.4 135 1 0.966 0.0216 0.924 1.000									55.3 220 1 0.984 0.00923 0.966 1.000										58.7 142 1 0.966 0.0215 0.925 1.000									56.7 270 1 0.987 0.00768 0.972 1.000																			68.6 311 1 0.991 0.00504 0.981 1.000
	58.7 141 1 0.959 0.0225 0.916 1.000									56.5 260 1 0.980 0.00994 0.961 1.000										59.0 141 1 0.959 0.0224 0.916 1.000									60.8 360 1 0.984 0.00813 0.968 1.000																			71.8 208 1 0.986 0.00691 0.973 1.000
	59.0 140 1 0.952 0.0234 0.907 0.999									56.7 268 1 0.977 0.01056 0.956 0.997										59.8 150 1 0.953 0.0232 0.909 1.000									61.3 370 1 0.981 0.00853 0.965 0.998																			74.7 139 1 0.979 0.00985 0.960 0.999
	59.8 149 1 0.946 0.0241 0.900 0.994									58.4 313 1 0.973 0.01097 0.952 0.995										60.2 148 1 0.947 0.0239 0.901 0.995									61.4 370 1 0.979 0.00891 0.962 0.996																			75.1 130 1 0.972 0.01233 0.948 0.996
	60.2 147 1 0.939 0.0248 0.892 0.989									59.5 336 1 0.971 0.01132 0.949 0.993										60.8 144 1 0.940 0.0246 0.893 0.990									61.7 370 1 0.976 0.00927 0.958 0.995																			77.4 78 1 0.959 0.01736 0.926 0.994
	60.5 145 1 0.933 0.0254 0.884 0.984									60.8 356 1 0.968 0.01161 0.945 0.991										60.9 144 1 0.934 0.0253 0.885 0.984									61.9 368 1 0.974 0.00962 0.955 0.993
	60.8 142 1 0.926 0.0261 0.877 0.979									61.3 366 1 0.965 0.01187 0.942 0.989										61.4 144 1 0.927 0.0260 0.878 0.979									62.1 371 1 0.971 0.00994 0.952 0.991
	60.9 142 1 0.920 0.0267 0.869 0.974									61.3 365 1 0.963 0.01213 0.939 0.987										61.6 144 1 0.921 0.0266 0.870 0.974									62.7 375 1 0.968 0.01025 0.948 0.989
	61.4 142 1 0.913 0.0273 0.861 0.969									61.4 365 1 0.960 0.01238 0.936 0.984										62.3 147 1 0.914 0.0271 0.863 0.969									64.2 389 1 0.966 0.01052 0.945 0.987
	61.6 142 1 0.907 0.0279 0.854 0.963									61.7 365 1 0.957 0.01263 0.933 0.982										62.5 144 1 0.908 0.0277 0.855 0.964									64.3 387 1 0.963 0.01079 0.942 0.985
	62.3 146 1 0.901 0.0284 0.847 0.958									61.9 363 1 0.955 0.01286 0.930 0.980										63.3 145 1 0.902 0.0282 0.848 0.959									64.5 388 1 0.961 0.01104 0.939 0.983
	62.3 144 1 0.894 0.0288 0.840 0.953									62.1 366 1 0.952 0.01309 0.927 0.978										63.6 143 1 0.895 0.0287 0.841 0.953									65.3 367 1 0.958 0.01132 0.936 0.981
	62.5 142 1 0.888 0.0293 0.833 0.948									62.7 370 1 0.949 0.01330 0.924 0.976										63.7 142 1 0.889 0.0291 0.834 0.948									65.4 367 1 0.956 0.01158 0.933 0.979
	63.3 143 1 0.882 0.0298 0.826 0.942									63.5 379 1 0.947 0.01350 0.921 0.974										65.4 134 1 0.882 0.0297 0.826 0.943									65.8 356 1 0.953 0.01186 0.930 0.976
	63.6 141 1 0.876 0.0302 0.818 0.937									63.6 377 1 0.944 0.01370 0.918 0.972										65.4 133 1 0.876 0.0302 0.819 0.937									66.1 351 1 0.950 0.01213 0.927 0.974
	63.7 140 1 0.869 0.0306 0.811 0.932									64.2 383 1 0.942 0.01388 0.915 0.970										66.4 125 1 0.869 0.0307 0.811 0.931									66.2 347 1 0.947 0.01240 0.923 0.972
	63.7 139 1 0.863 0.0310 0.804 0.926									64.3 381 1 0.939 0.01407 0.912 0.967										66.5 124 1 0.862 0.0313 0.803 0.925									66.7 335 1 0.945 0.01268 0.920 0.970
	65.2 135 1 0.857 0.0315 0.797 0.921									64.5 382 1 0.937 0.01424 0.910 0.965										66.6 123 1 0.855 0.0318 0.795 0.920									68.0 315 1 0.942 0.01299 0.917 0.967
	65.3 135 1 0.850 0.0319 0.790 0.915									64.9 371 1 0.934 0.01443 0.907 0.963										66.8 123 1 0.848 0.0323 0.787 0.914									69.0 291 1 0.938 0.01334 0.913 0.965
	65.4 131 1 0.844 0.0323 0.783 0.910									65.1 366 1 0.932 0.01461 0.904 0.961										69.1 106 1 0.840 0.0330 0.778 0.907									69.2 285 1 0.935 0.01370 0.909 0.962
	65.4 130 1 0.837 0.0327 0.776 0.904									65.1 361 1 0.929 0.01480 0.901 0.959										69.3 103 1 0.832 0.0336 0.768 0.900									69.3 283 2 0.929 0.01437 0.901 0.957
	65.4 129 1 0.831 0.0331 0.769 0.898									65.2 358 1 0.927 0.01498 0.898 0.957										72.1 78 1 0.821 0.0349 0.756 0.892									69.6 279 1 0.925 0.01470 0.897 0.954
	65.4 128 1 0.825 0.0334 0.762 0.893									65.3 358 1 0.924 0.01516 0.895 0.954										72.2 76 1 0.810 0.0360 0.743 0.884									69.8 271 1 0.922 0.01504 0.893 0.952
	66.4 120 1 0.818 0.0338 0.754 0.887									65.8 349 1 0.922 0.01535 0.892 0.952										74.1 54 1 0.795 0.0384 0.724 0.874									70.0 264 1 0.918 0.01538 0.889 0.949
	66.5 119 1 0.811 0.0343 0.746 0.881									66.1 344 1 0.919 0.01553 0.889 0.950										74.8 49 1 0.779 0.0409 0.703 0.863									71.8 204 1 0.914 0.01595 0.883 0.946
	66.6 118 1 0.804 0.0346 0.739 0.875									66.2 340 1 0.916 0.01572 0.886 0.947										75.1 49 1 0.763 0.0430 0.683 0.852									72.1 199 1 0.909 0.01652 0.877 0.942
	66.8 118 1 0.797 0.0350 0.731 0.869									66.3 339 1 0.913 0.01591 0.883 0.945										75.9 42 1 0.745 0.0457 0.661 0.840									72.2 191 1 0.904 0.01711 0.872 0.939
	67.4 118 1 0.790 0.0354 0.724 0.863									66.7 327 1 0.911 0.01610 0.880 0.943																			72.3 189 1 0.900 0.01767 0.866 0.935
	68.9 105 1 0.783 0.0358 0.716 0.856									66.8 326 1 0.908 0.01629 0.876 0.940																			72.7 177 1 0.895 0.01829 0.859 0.931
	69.1 102 1 0.775 0.0363 0.707 0.850									66.9 325 1 0.905 0.01648 0.873 0.938																			72.8 176 1 0.889 0.01888 0.853 0.927
	69.1 101 1 0.767 0.0367 0.699 0.843									67.5 315 1 0.902 0.01668 0.870 0.935																			73.1 168 1 0.884 0.01949 0.847 0.923
	69.3 98 1 0.760 0.0372 0.690 0.836									68.0 308 1 0.899 0.01688 0.867 0.933																			75.1 122 1 0.877 0.02064 0.837 0.918
	69.9 95 1 0.752 0.0376 0.681 0.829									68.1 303 1 0.896 0.01708 0.863 0.930																			75.7 109 1 0.869 0.02196 0.827 0.913
	70.6 89 1 0.743 0.0381 0.672 0.822									68.6 294 1 0.893 0.01729 0.860 0.928																			77.0 81 1 0.858 0.02417 0.812 0.907
	71.5 78 1 0.734 0.0388 0.661 0.814									69.0 282 1 0.890 0.01752 0.856 0.925																			77.4 72 1 0.846 0.02661 0.796 0.900
	71.9 72 1 0.723 0.0396 0.650 0.805									69.2 277 1 0.887 0.01775 0.853 0.922																			77.6 66 1 0.833 0.02913 0.778 0.893
	72.1 71 1 0.713 0.0403 0.638 0.797									69.3 275 2 0.880 0.01820 0.845 0.917																			78.4 51 1 0.817 0.03283 0.755 0.884
	72.2 69 1 0.703 0.0411 0.627 0.788									69.3 274 1 0.877 0.01841 0.842 0.914																			78.5 50 1 0.801 0.03601 0.733 0.875
	74.1 48 1 0.688 0.0427 0.609 0.777									69.4 273 1 0.874 0.01862 0.838 0.911																			78.9 43 1 0.782 0.03969 0.708 0.864
	74.8 43 1 0.672 0.0446 0.590 0.766									69.5 271 1 0.871 0.01883 0.835 0.908																			79.5 31 1 0.757 0.04573 0.672 0.852
	75.1 43 1 0.657 0.0463 0.572 0.754									69.6 268 1 0.867 0.01904 0.831 0.906																			80.4 21 1 0.721 0.05599 0.619 0.839
	75.5 40 1 0.640 0.0479 0.553 0.741									69.8 260 1 0.864 0.01925 0.827 0.903																			81.4 12 1 0.661 0.07708 0.526 0.831
	75.9 36 1 0.622 0.0498 0.532 0.728									70.0 253 1 0.861 0.01948 0.823 0.900
	77.1 24 1 0.597 0.0540 0.499 0.712									71.8 199 1 0.856 0.01986 0.818 0.896
	79.3 13 1 0.551 0.0666 0.434 0.698									71.8 198 1 0.852 0.02022 0.813 0.893
										72.1 195 1 0.848 0.02058 0.808 0.889
										72.2 187 1 0.843 0.02097 0.803 0.885
										72.3 185 1 0.839 0.02134 0.798 0.882
										72.6 178 1 0.834 0.02174 0.792 0.878
										72.7 172 1 0.829 0.02215 0.787 0.874
										72.8 171 1 0.824 0.02254 0.781 0.870
										73.0 164 1 0.819 0.02296 0.775 0.865
										73.1 162 1 0.814 0.02336 0.770 0.861
										73.9 146 1 0.809 0.02386 0.763 0.857
										74.4 136 1 0.803 0.02441 0.756 0.852
										74.7 127 1 0.796 0.02503 0.749 0.847
										74.8 126 1 0.790 0.02561 0.741 0.842
										75.0 122 1 0.784 0.02621 0.734 0.837
										75.1 114 1 0.777 0.02687 0.726 0.831
										75.4 107 1 0.769 0.02758 0.717 0.825
										77.4 73 1 0.759 0.02914 0.704 0.818
										77.4 69 1 0.748 0.03073 0.690 0.811
										77.6 64 1 0.736 0.03239 0.675 0.802
										78.0 57 1 0.723 0.03430 0.659 0.794
										78.4 49 1 0.708 0.03664 0.640 0.784
										78.5 48 1 0.694 0.03874 0.622 0.774
										78.9 41 1 0.677 0.04132 0.600 0.763
										79.5 29 1 0.653 0.04602 0.569 0.750
										80.4 20 1 0.621 0.05409 0.523 0.736
										81.4 11 1 0.564 0.07289 0.438 0.727

## Sheet: Supplementary Figure 4
	Panel A																			Panel B																			Panel C
	partner									LLS IP										partner									LLS IP										partner									LLS IP
	time n.risk n.event survival std.err lower 95% CI upper 95% CI									time n.risk n.event survival std.err lower 95% CI upper 95% CI										time n.risk n.event survival std.err lower 95% CI upper 95% CI									time n.risk n.event survival std.err lower 95% CI upper 95% CI										time n.risk n.event survival std.err lower 95% CI upper 95% CI									time n.risk n.event survival std.err lower 95% CI upper 95% CI
	48.6 17 1 0.941 0.0571 0.836 1.000									53.6 89 1 0.989 0.0112 0.967 1.000										48.6 16 1 0.938 0.0605 0.826 1.000									53.6 76 1 0.987 0.0131 0.962 1.000										60.5 25 1 0.960 0.0392 0.886 1.000									59.4 64 1 0.984 0.0155 0.954 1.000
	50.0 20 1 0.894 0.0710 0.765 1.000									53.9 92 1 0.978 0.0154 0.948 1.000										50.0 17 1 0.882 0.0781 0.742 1.000									53.9 77 1 0.974 0.0181 0.939 1.000										62.3 24 1 0.920 0.0543 0.820 1.000									59.5 63 1 0.969 0.0217 0.927 1.000
	56.4 62 1 0.880 0.0713 0.750 1.000									54.8 100 1 0.968 0.0181 0.933 1.000										56.4 52 1 0.865 0.0785 0.724 1.000									55.3 88 1 0.963 0.0210 0.923 1.000										65.3 27 1 0.886 0.0620 0.772 1.000									62.0 66 1 0.954 0.0259 0.905 1.000
	57.0 64 1 0.866 0.0715 0.737 1.000									55.3 104 1 0.959 0.0201 0.920 0.999										57.0 55 1 0.850 0.0786 0.709 1.000									56.5 100 1 0.953 0.0229 0.909 0.999										65.4 26 1 0.852 0.0684 0.728 0.997									63.6 76 1 0.942 0.0284 0.887 0.999
	57.4 66 1 0.853 0.0716 0.723 1.000									56.5 120 1 0.951 0.0215 0.910 0.994										57.4 56 1 0.834 0.0786 0.694 1.000									56.7 100 1 0.944 0.0246 0.897 0.993										65.4 25 1 0.818 0.0736 0.685 0.976									65.1 78 1 0.929 0.0305 0.871 0.991
	58.7 71 1 0.841 0.0716 0.712 0.994									56.7 121 1 0.943 0.0227 0.900 0.989										58.7 60 1 0.821 0.0786 0.680 0.990									59.4 138 1 0.937 0.0253 0.889 0.988										67.4 29 1 0.790 0.0763 0.653 0.954									65.2 78 1 0.918 0.0324 0.856 0.983
	59.0 73 1 0.829 0.0716 0.700 0.982									58.4 152 1 0.937 0.0234 0.892 0.984										59.0 62 1 0.807 0.0784 0.667 0.977									60.8 156 1 0.931 0.0259 0.882 0.983										69.9 23 1 0.755 0.0803 0.613 0.930									66.3 76 1 0.905 0.0341 0.841 0.975
	60.2 80 1 0.819 0.0714 0.690 0.972									59.4 165 1 0.931 0.0239 0.885 0.979										60.2 69 1 0.796 0.0781 0.656 0.964									61.3 164 1 0.925 0.0263 0.875 0.978										70.6 22 1 0.721 0.0837 0.574 0.905									66.9 71 1 0.893 0.0360 0.825 0.966
	60.4 81 1 0.809 0.0712 0.681 0.961									59.4 162 1 0.925 0.0245 0.879 0.975										60.4 70 1 0.784 0.0778 0.646 0.953									61.3 163 1 0.920 0.0268 0.869 0.974										75.5 16 1 0.676 0.0898 0.521 0.877									67.5 68 1 0.880 0.0377 0.809 0.957
	60.5 82 1 0.799 0.0710 0.671 0.951									59.5 161 1 0.920 0.0250 0.872 0.970										60.8 72 1 0.773 0.0775 0.635 0.941									61.4 163 1 0.914 0.0272 0.862 0.969										77.1 10 1 0.608 0.1032 0.436 0.848									69.3 65 1 0.866 0.0395 0.792 0.947
	60.8 81 1 0.789 0.0709 0.662 0.941									60.8 175 1 0.914 0.0254 0.866 0.966										60.9 72 1 0.763 0.0772 0.625 0.930									61.7 166 1 0.908 0.0276 0.856 0.964										79.3 7 1 0.521 0.1195 0.333 0.817									69.4 64 1 0.853 0.0412 0.776 0.937
	60.9 81 1 0.779 0.0706 0.652 0.931									61.3 186 1 0.910 0.0257 0.860 0.961										61.4 72 1 0.752 0.0768 0.616 0.919									61.9 169 1 0.903 0.0280 0.850 0.960																			71.2 57 1 0.838 0.0431 0.757 0.926
	61.4 82 1 0.770 0.0704 0.643 0.921									61.3 185 1 0.905 0.0261 0.855 0.957										61.6 72 1 0.742 0.0765 0.606 0.908									61.9 168 1 0.898 0.0283 0.844 0.955																			74.7 41 1 0.817 0.0466 0.731 0.914
	61.6 82 1 0.760 0.0702 0.635 0.911									61.4 184 1 0.900 0.0264 0.849 0.953										61.6 71 1 0.731 0.0761 0.596 0.897									62.1 171 1 0.892 0.0286 0.838 0.950																			75.1 39 1 0.796 0.0499 0.704 0.900
	61.6 81 1 0.751 0.0699 0.626 0.901									61.7 188 1 0.895 0.0267 0.844 0.949										62.3 75 1 0.721 0.0757 0.587 0.886									62.7 172 1 0.887 0.0289 0.832 0.946																			75.4 36 1 0.774 0.0532 0.677 0.886
	62.3 85 1 0.742 0.0697 0.618 0.892									61.9 191 1 0.890 0.0269 0.839 0.945										62.5 79 1 0.712 0.0753 0.579 0.876									63.2 179 1 0.882 0.0292 0.827 0.941																			77.4 18 1 0.731 0.0653 0.614 0.871
	62.3 86 1 0.734 0.0694 0.609 0.883									61.9 190 1 0.886 0.0272 0.834 0.940										63.3 84 1 0.704 0.0749 0.571 0.867									63.5 182 1 0.877 0.0294 0.822 0.937																			78.0 13 1 0.675 0.0810 0.533 0.854
	62.5 88 1 0.725 0.0691 0.602 0.874									62.0 190 1 0.881 0.0274 0.829 0.936										63.6 83 1 0.695 0.0745 0.564 0.858									63.8 182 1 0.873 0.0296 0.816 0.933
	63.3 91 1 0.717 0.0688 0.594 0.866									62.1 193 1 0.876 0.0277 0.824 0.932										63.7 82 1 0.687 0.0740 0.556 0.848									63.9 182 1 0.868 0.0299 0.811 0.928
	63.6 89 1 0.709 0.0685 0.587 0.857									62.7 196 1 0.872 0.0279 0.819 0.928										64.4 80 1 0.678 0.0736 0.548 0.839									64.2 188 1 0.863 0.0301 0.806 0.924
	63.7 88 1 0.701 0.0682 0.579 0.848									63.2 204 1 0.868 0.0281 0.814 0.924										65.0 81 1 0.670 0.0732 0.541 0.830									64.2 187 1 0.859 0.0303 0.801 0.920
	64.4 89 1 0.693 0.0679 0.572 0.840									63.5 209 1 0.863 0.0283 0.810 0.921										65.2 81 1 0.662 0.0727 0.533 0.821									64.3 188 1 0.854 0.0304 0.796 0.916
	65.0 89 1 0.686 0.0676 0.565 0.832									63.6 208 1 0.859 0.0284 0.805 0.917										65.4 82 1 0.654 0.0723 0.526 0.812									64.5 190 1 0.850 0.0306 0.792 0.912
	65.2 89 1 0.678 0.0672 0.558 0.823									63.9 209 1 0.855 0.0286 0.801 0.913										66.4 87 1 0.646 0.0718 0.520 0.803									64.9 189 1 0.845 0.0308 0.787 0.908
	65.3 89 1 0.670 0.0669 0.551 0.815									64.2 212 1 0.851 0.0287 0.797 0.909										66.5 89 1 0.639 0.0714 0.513 0.795									65.3 190 1 0.841 0.0309 0.782 0.903
	65.4 87 1 0.662 0.0666 0.544 0.807									64.2 211 1 0.847 0.0289 0.792 0.906										66.6 89 1 0.632 0.0710 0.507 0.787									65.4 189 1 0.836 0.0311 0.777 0.899
	65.4 87 1 0.655 0.0663 0.537 0.799									64.3 212 1 0.843 0.0290 0.788 0.902										66.8 89 1 0.624 0.0705 0.501 0.779									65.8 194 1 0.832 0.0312 0.773 0.895
	65.4 87 1 0.647 0.0659 0.530 0.790									64.5 213 1 0.839 0.0291 0.784 0.898										68.7 89 1 0.617 0.0701 0.494 0.771									66.1 194 1 0.828 0.0314 0.768 0.891
	66.4 91 1 0.640 0.0656 0.524 0.783									64.9 213 1 0.835 0.0293 0.780 0.895										68.9 88 1 0.610 0.0696 0.488 0.763									66.2 192 1 0.823 0.0315 0.764 0.887
	66.5 93 1 0.633 0.0652 0.518 0.775									65.1 213 1 0.831 0.0294 0.776 0.891										69.1 86 1 0.603 0.0692 0.482 0.755									66.7 188 1 0.819 0.0316 0.759 0.883
	66.6 93 1 0.627 0.0649 0.511 0.768									65.1 213 1 0.827 0.0295 0.771 0.887										69.1 85 1 0.596 0.0687 0.476 0.747									68.0 173 1 0.814 0.0318 0.754 0.879
	66.8 93 1 0.620 0.0645 0.505 0.760									65.2 213 1 0.823 0.0296 0.767 0.884										69.1 84 1 0.589 0.0683 0.469 0.739									68.1 170 1 0.809 0.0320 0.749 0.874
	67.4 95 1 0.613 0.0642 0.500 0.753									65.3 215 1 0.820 0.0297 0.763 0.880										69.3 80 1 0.582 0.0678 0.463 0.731									68.3 169 1 0.805 0.0321 0.744 0.870
	68.7 95 1 0.607 0.0638 0.494 0.746									65.8 218 1 0.816 0.0298 0.759 0.877										70.2 80 1 0.575 0.0674 0.457 0.723									69.0 164 1 0.800 0.0323 0.739 0.866
	68.9 95 1 0.600 0.0635 0.488 0.739									66.1 217 1 0.812 0.0299 0.756 0.873										70.4 76 1 0.567 0.0669 0.450 0.714									69.3 161 2 0.790 0.0327 0.728 0.856
	69.1 93 1 0.594 0.0631 0.482 0.732									66.2 215 1 0.808 0.0300 0.752 0.869										71.5 68 1 0.559 0.0664 0.442 0.705									69.5 157 1 0.785 0.0328 0.723 0.852
	69.1 92 1 0.588 0.0628 0.477 0.724									66.3 216 1 0.805 0.0301 0.748 0.866										71.9 67 1 0.550 0.0660 0.435 0.696									69.8 151 1 0.779 0.0330 0.717 0.847
	69.1 91 1 0.581 0.0624 0.471 0.717									66.7 211 1 0.801 0.0302 0.744 0.862										72.2 63 1 0.542 0.0655 0.427 0.686									72.0 124 1 0.773 0.0334 0.711 0.841
	69.3 84 1 0.574 0.0621 0.465 0.710									66.9 209 1 0.797 0.0303 0.740 0.859										74.1 53 1 0.531 0.0650 0.418 0.675									72.1 122 1 0.767 0.0337 0.704 0.836
	69.9 81 1 0.567 0.0617 0.458 0.702									67.5 196 1 0.793 0.0304 0.735 0.855										74.8 46 1 0.520 0.0646 0.407 0.663									72.2 119 1 0.760 0.0340 0.697 0.830
	70.2 80 1 0.560 0.0613 0.452 0.694									68.0 196 1 0.789 0.0306 0.731 0.851										75.0 43 1 0.508 0.0643 0.396 0.651									72.3 118 1 0.754 0.0343 0.690 0.824
	70.4 80 1 0.553 0.0610 0.446 0.686									68.1 195 1 0.785 0.0307 0.727 0.847										75.1 42 1 0.496 0.0639 0.385 0.638									72.7 110 1 0.747 0.0347 0.682 0.818
	70.6 78 1 0.546 0.0606 0.439 0.679									68.3 195 1 0.781 0.0308 0.723 0.843										75.9 33 1 0.481 0.0637 0.371 0.623									72.8 108 1 0.740 0.0351 0.675 0.812
	71.5 71 1 0.538 0.0602 0.432 0.670									69.0 186 1 0.777 0.0309 0.718 0.840										76.7 26 1 0.462 0.0638 0.352 0.606									73.0 106 1 0.733 0.0354 0.667 0.806
	71.9 69 1 0.530 0.0599 0.425 0.662									69.3 184 2 0.768 0.0311 0.709 0.832																			73.1 104 1 0.726 0.0358 0.659 0.800
	72.2 63 1 0.522 0.0595 0.417 0.653									69.3 181 1 0.764 0.0312 0.705 0.828																			73.3 100 1 0.719 0.0361 0.651 0.793
	74.1 56 1 0.513 0.0592 0.409 0.643									69.4 179 1 0.760 0.0314 0.701 0.824																			73.7 98 1 0.712 0.0365 0.644 0.787
	74.8 48 1 0.502 0.0589 0.399 0.632									69.5 179 1 0.755 0.0315 0.696 0.820																			73.9 97 1 0.704 0.0369 0.636 0.780
	75.0 44 1 0.491 0.0586 0.388 0.620									69.8 170 1 0.751 0.0316 0.692 0.816																			74.4 87 1 0.696 0.0373 0.627 0.773
	75.1 42 1 0.479 0.0584 0.377 0.608									70.2 161 1 0.746 0.0317 0.687 0.811																			74.8 86 1 0.688 0.0377 0.618 0.766
	75.5 38 1 0.466 0.0582 0.365 0.596									72.0 150 1 0.741 0.0319 0.681 0.807																			75.1 80 1 0.679 0.0382 0.608 0.759
	75.9 32 1 0.452 0.0582 0.351 0.581									72.1 147 1 0.736 0.0321 0.676 0.802																			75.4 75 1 0.670 0.0388 0.599 0.751
	76.7 26 1 0.434 0.0585 0.334 0.565									72.2 143 1 0.731 0.0323 0.671 0.797																			77.0 57 1 0.659 0.0399 0.585 0.742
	77.1 24 1 0.416 0.0588 0.316 0.549									72.3 139 1 0.726 0.0325 0.665 0.792																			77.3 53 1 0.646 0.0410 0.571 0.732
	79.3 12 1 0.382 0.0633 0.276 0.528									72.7 130 1 0.720 0.0327 0.659 0.787																			77.6 49 1 0.633 0.0422 0.555 0.721
										72.8 126 1 0.715 0.0329 0.653 0.782																			78.4 43 1 0.618 0.0437 0.538 0.710
										73.0 124 1 0.709 0.0332 0.647 0.777																			78.5 42 1 0.604 0.0451 0.521 0.699
										73.1 124 1 0.703 0.0334 0.641 0.772																			78.9 36 1 0.587 0.0469 0.502 0.686
										73.3 122 1 0.697 0.0336 0.634 0.766																			79.5 31 1 0.568 0.0490 0.479 0.673
										73.7 115 1 0.691 0.0339 0.628 0.761																			80.4 20 1 0.539 0.0542 0.443 0.657
										73.9 114 1 0.685 0.0341 0.621 0.755																			81.4 14 1 0.501 0.0625 0.392 0.640
										74.4 106 1 0.679 0.0344 0.615 0.750
										74.7 104 1 0.672 0.0347 0.608 0.744
										74.8 102 1 0.666 0.0350 0.601 0.738
										75.0 97 1 0.659 0.0353 0.593 0.732
										75.1 93 1 0.652 0.0356 0.586 0.725
										75.4 87 1 0.644 0.0360 0.577 0.719
										75.4 86 1 0.637 0.0363 0.569 0.712
										77.3 61 1 0.626 0.0372 0.557 0.704
										77.4 56 1 0.615 0.0382 0.545 0.695
										77.6 57 1 0.604 0.0390 0.532 0.686
										78.0 51 1 0.592 0.0400 0.519 0.676
										78.4 49 1 0.580 0.0410 0.505 0.666
										78.5 48 1 0.568 0.0419 0.492 0.656
										78.9 38 1 0.553 0.0433 0.475 0.645
										79.5 35 1 0.537 0.0449 0.456 0.633
										80.4 23 1 0.514 0.0486 0.427 0.619
										81.4 16 1 0.482 0.0552 0.385 0.603

## Sheet: Supplementary Figure 5
	Panel A																																					Panel B
	LRC_g4: partners with LRC = 0									LRC_g1: IPs with LRC ≥ 0.60									LRC_g2: IPs with LRC ≥0.1 & <0.60									LRC_g3: Partners with LRC > 0										LRC_g4: partners with LRC = 0									LRC_g1: IPs with LRC ≥ 0.60
	time n.risk n.event survival std.err lower 95% CI upper 95% CI									time n.risk n.event survival std.err lower 95% CI upper 95% CI									time n.risk n.event survival std.err lower 95% CI upper 95% CI									time n.risk n.event survival std.err lower 95% CI upper 95% CI										time n.risk n.event survival std.err lower 95% CI upper 95% CI									time n.risk n.event survival std.err lower 95% CI upper 95% CI
	48.0 31 1 0.968 0.0317 0.9075 1.000									56.9 36 1 0.972 0.0274 0.920 1.000									46.5 38 1 0.974 0.0260 0.924 1.000									50.9 11 1 0.909 0.0867 0.7541 1.000										48.0 31 1 0.968 0.0317 0.908 1.000									56.9 36 1 0.972 0.0274 0.9200 1.000
	49.1 42 1 0.945 0.0384 0.8723 1.000									57.4 35 1 0.944 0.0382 0.873 1.000									48.4 61 1 0.958 0.0300 0.901 1.000									54.4 20 1 0.864 0.0935 0.6985 1.000										50.0 47 1 0.947 0.0371 0.877 1.000									58.4 37 1 0.946 0.0372 0.8758 1.000
	50.0 46 1 0.924 0.0427 0.8441 1.000									58.4 36 1 0.918 0.0452 0.834 1.000									49.3 75 1 0.945 0.0322 0.884 1.000									56.7 27 1 0.832 0.0954 0.6643 1.000										51.0 52 1 0.929 0.0406 0.853 1.000									59.5 39 1 0.922 0.0434 0.8404 1.000
	50.8 48 1 0.905 0.0460 0.8191 1.000									59.5 38 1 0.894 0.0501 0.801 0.998									51.4 115 1 0.937 0.0330 0.874 1.000									59.3 48 1 0.814 0.0949 0.6480 1.000										52.2 74 1 0.916 0.0420 0.838 1.000									59.9 38 1 0.897 0.0486 0.8071 0.998
	51.0 50 1 0.887 0.0485 0.7967 0.987									59.9 37 1 0.870 0.0543 0.770 0.983									52.6 163 1 0.931 0.0333 0.868 0.999									60.3 47 1 0.797 0.0945 0.6318 1.000										52.9 80 1 0.905 0.0430 0.824 0.993									61.5 39 1 0.874 0.0525 0.7773 0.984
	51.7 59 1 0.872 0.0499 0.7792 0.975									61.0 37 1 0.846 0.0577 0.741 0.967									52.6 164 1 0.925 0.0336 0.862 0.994									60.3 46 1 0.780 0.0940 0.6156 0.987										53.4 83 1 0.894 0.0438 0.812 0.984									64.1 39 1 0.852 0.0557 0.7495 0.969
	52.2 71 1 0.860 0.0507 0.7656 0.965									61.5 37 1 0.823 0.0605 0.713 0.951									53.3 189 1 0.920 0.0337 0.857 0.989									60.6 46 1 0.763 0.0935 0.5999 0.970										54.0 90 1 0.884 0.0445 0.801 0.976									66.4 33 1 0.826 0.0597 0.7170 0.952
	52.3 71 1 0.847 0.0514 0.7523 0.954									64.1 38 1 0.802 0.0626 0.688 0.934									53.8 218 1 0.916 0.0339 0.852 0.985									60.8 45 1 0.746 0.0929 0.5842 0.952										54.1 90 1 0.874 0.0450 0.790 0.967									67.2 30 1 0.799 0.0638 0.6829 0.934
	52.5 71 1 0.835 0.0521 0.7394 0.944									66.4 33 1 0.778 0.0653 0.660 0.917									53.9 218 1 0.912 0.0340 0.848 0.981									60.9 45 1 0.729 0.0923 0.5690 0.935										54.2 89 1 0.864 0.0456 0.780 0.959									69.2 30 1 0.772 0.0670 0.6513 0.915
	52.9 75 1 0.824 0.0526 0.7275 0.934									66.5 31 1 0.752 0.0678 0.631 0.898									53.9 217 1 0.908 0.0341 0.843 0.977									61.8 49 1 0.714 0.0916 0.5555 0.918										54.4 90 1 0.855 0.0461 0.769 0.950									69.6 29 1 0.745 0.0698 0.6205 0.895
	53.0 74 1 0.813 0.0530 0.7156 0.924									67.2 29 1 0.727 0.0703 0.601 0.878									54.1 225 1 0.904 0.0341 0.839 0.973									63.8 57 1 0.702 0.0909 0.5445 0.905										54.6 91 1 0.845 0.0465 0.759 0.942									70.5 28 1 0.719 0.0722 0.5904 0.875
	53.4 77 1 0.803 0.0534 0.7045 0.914									67.2 28 1 0.701 0.0724 0.572 0.858									54.3 237 1 0.900 0.0342 0.835 0.970									63.9 57 1 0.689 0.0901 0.5337 0.891										54.9 96 1 0.837 0.0469 0.750 0.934									72.6 23 1 0.688 0.0755 0.5544 0.853
	53.7 78 1 0.792 0.0537 0.6938 0.905									68.0 29 1 0.676 0.0738 0.546 0.838									54.7 252 1 0.896 0.0343 0.832 0.966									65.1 60 1 0.678 0.0893 0.5237 0.878										54.9 97 1 0.828 0.0472 0.741 0.926									76.3 16 1 0.645 0.0821 0.5022 0.827
	54.0 83 1 0.783 0.0539 0.6840 0.896									68.8 27 1 0.651 0.0752 0.519 0.817									55.0 267 1 0.893 0.0343 0.828 0.963									65.2 59 1 0.666 0.0886 0.5137 0.865										55.3 101 1 0.820 0.0474 0.732 0.918									77.5 13 1 0.595 0.0895 0.4430 0.799
	54.1 83 1 0.773 0.0540 0.6744 0.887									69.2 26 1 0.626 0.0764 0.493 0.795									55.3 277 1 0.890 0.0343 0.825 0.960									65.4 59 1 0.655 0.0878 0.5039 0.852										55.3 100 1 0.812 0.0476 0.723 0.911									81.3 2 1 0.297 0.2151 0.0721 1.000
	54.2 82 1 0.764 0.0542 0.6648 0.878									69.6 25 1 0.601 0.0773 0.467 0.774									55.3 276 1 0.887 0.0344 0.822 0.957									65.8 58 1 0.644 0.0870 0.4941 0.839										55.5 100 1 0.804 0.0479 0.715 0.903
	54.4 83 1 0.755 0.0543 0.6554 0.869									70.5 24 1 0.576 0.0781 0.442 0.751									55.5 283 1 0.883 0.0344 0.819 0.953									66.1 57 1 0.633 0.0862 0.4843 0.826										55.5 99 1 0.795 0.0481 0.707 0.895
	54.6 84 1 0.746 0.0544 0.6464 0.860									72.6 21 1 0.549 0.0790 0.414 0.728									55.5 286 1 0.880 0.0344 0.815 0.950									66.3 55 1 0.621 0.0854 0.4744 0.813										56.7 112 1 0.788 0.0482 0.699 0.889
	54.9 90 1 0.737 0.0544 0.6381 0.852									72.9 20 1 0.521 0.0797 0.386 0.703									55.5 285 1 0.877 0.0344 0.812 0.947									67.1 55 2 0.599 0.0838 0.4549 0.787										56.7 111 1 0.781 0.0482 0.692 0.882
	54.9 91 1 0.729 0.0544 0.6301 0.844									76.3 16 1 0.489 0.0811 0.353 0.677									55.7 291 1 0.874 0.0344 0.809 0.944									67.2 53 1 0.587 0.0829 0.4452 0.775										57.4 112 1 0.774 0.0483 0.685 0.875
	55.3 95 1 0.722 0.0544 0.6225 0.837									77.5 13 1 0.451 0.0831 0.314 0.647									55.9 296 1 0.871 0.0344 0.806 0.941									67.5 50 1 0.575 0.0821 0.4351 0.761										57.8 111 1 0.767 0.0484 0.678 0.868
	55.3 94 1 0.714 0.0544 0.6150 0.829									78.3 9 1 0.401 0.0877 0.261 0.616									56.3 313 1 0.869 0.0344 0.804 0.939									67.6 49 1 0.564 0.0813 0.4250 0.748										58.0 113 1 0.760 0.0484 0.671 0.862
	55.5 94 1 0.706 0.0543 0.6076 0.821									81.3 2 1 0.201 0.1484 0.047 0.855									56.3 312 1 0.866 0.0344 0.801 0.936									68.1 47 1 0.552 0.0804 0.4146 0.734										58.1 113 1 0.754 0.0485 0.664 0.855
	55.5 93 1 0.699 0.0543 0.6002 0.814																		56.4 313 1 0.863 0.0344 0.798 0.933									68.1 45 1 0.539 0.0796 0.4041 0.720										58.7 115 1 0.747 0.0485 0.658 0.848
	56.7 106 1 0.692 0.0541 0.5938 0.807																		56.5 317 1 0.860 0.0344 0.795 0.930									68.6 41 1 0.526 0.0787 0.3926 0.706										59.3 115 1 0.741 0.0485 0.651 0.842
	56.7 105 1 0.686 0.0540 0.5875 0.800																		56.5 315 1 0.857 0.0344 0.793 0.928									69.1 36 1 0.512 0.0779 0.3797 0.690										59.8 119 1 0.734 0.0485 0.645 0.836
	56.7 104 1 0.679 0.0539 0.5812 0.793																		56.5 316 1 0.855 0.0344 0.790 0.925									69.3 33 1 0.496 0.0770 0.3660 0.673										59.8 118 1 0.728 0.0485 0.639 0.830
	57.1 109 1 0.673 0.0538 0.5752 0.787																		56.7 322 1 0.852 0.0344 0.787 0.922									69.6 31 1 0.480 0.0762 0.3518 0.655										59.9 117 1 0.722 0.0484 0.633 0.823
	57.4 107 1 0.667 0.0536 0.5692 0.780																		56.8 326 1 0.850 0.0344 0.785 0.920									69.7 30 1 0.464 0.0753 0.3377 0.638										59.9 116 1 0.716 0.0484 0.627 0.817
	57.4 105 1 0.660 0.0535 0.5632 0.774																		56.9 328 1 0.847 0.0344 0.782 0.917									70.2 27 1 0.447 0.0745 0.3225 0.620										60.3 118 1 0.710 0.0484 0.621 0.811
	57.8 105 1 0.654 0.0534 0.5572 0.767																		57.0 328 1 0.844 0.0344 0.780 0.915									70.6 24 1 0.428 0.0737 0.3058 0.600										60.9 117 1 0.704 0.0484 0.615 0.805
	58.0 106 1 0.648 0.0532 0.5514 0.761																		57.2 328 1 0.842 0.0344 0.777 0.912									71.0 23 1 0.410 0.0728 0.2893 0.580										61.4 119 1 0.698 0.0483 0.609 0.799
	58.0 106 1 0.642 0.0531 0.5456 0.754																		57.5 342 1 0.839 0.0344 0.775 0.909									71.0 22 1 0.391 0.0718 0.2729 0.560										61.5 121 1 0.692 0.0483 0.604 0.793
	58.1 106 1 0.636 0.0529 0.5399 0.748																		57.5 342 1 0.837 0.0344 0.772 0.907									72.3 18 1 0.369 0.0710 0.2534 0.538										61.6 120 1 0.686 0.0482 0.598 0.787
	58.7 108 1 0.630 0.0527 0.5343 0.742																		57.8 362 1 0.835 0.0344 0.770 0.905									73.2 13 1 0.341 0.0710 0.2267 0.513										61.6 119 1 0.680 0.0481 0.592 0.782
	59.0 108 1 0.624 0.0526 0.5288 0.736																		57.9 368 1 0.832 0.0343 0.768 0.902									75.1 6 1 0.284 0.0787 0.1651 0.489										61.7 119 1 0.675 0.0481 0.587 0.776
	59.3 108 1 0.618 0.0524 0.5234 0.730																		58.0 372 1 0.830 0.0343 0.765 0.900									79.3 2 1 0.142 0.1079 0.0321 0.629										62.4 121 1 0.669 0.0480 0.581 0.770
	59.8 112 1 0.613 0.0522 0.5183 0.724																		58.1 374 1 0.828 0.0343 0.763 0.898																			62.5 120 1 0.664 0.0479 0.576 0.764
	59.8 111 1 0.607 0.0520 0.5131 0.718																		58.1 373 1 0.826 0.0343 0.761 0.896																			62.6 118 1 0.658 0.0478 0.571 0.759
	59.9 110 1 0.601 0.0519 0.5080 0.712																		58.1 375 1 0.823 0.0343 0.759 0.893																			62.6 114 1 0.652 0.0478 0.565 0.753
	59.9 109 1 0.596 0.0517 0.5028 0.706																		58.2 377 1 0.821 0.0342 0.757 0.891																			62.7 114 1 0.646 0.0477 0.559 0.747
	60.3 111 1 0.591 0.0515 0.4978 0.701																		58.2 382 1 0.819 0.0342 0.755 0.889																			63.0 118 1 0.641 0.0476 0.554 0.741
	60.9 110 1 0.585 0.0513 0.4928 0.695																		58.4 383 1 0.817 0.0342 0.753 0.887																			63.0 117 1 0.635 0.0475 0.549 0.736
	61.4 112 1 0.580 0.0511 0.4880 0.689																		58.4 381 1 0.815 0.0342 0.750 0.885																			64.0 117 1 0.630 0.0474 0.544 0.730
	61.5 114 1 0.575 0.0509 0.4833 0.684																		58.5 386 1 0.813 0.0341 0.748 0.882																			64.3 122 1 0.625 0.0473 0.539 0.725
	61.6 113 1 0.570 0.0507 0.4786 0.678																		58.6 391 1 0.811 0.0341 0.746 0.880																			64.4 121 1 0.620 0.0472 0.534 0.719
	61.6 112 1 0.565 0.0505 0.4739 0.673																		58.6 391 1 0.809 0.0341 0.744 0.878																			64.8 119 1 0.615 0.0471 0.529 0.714
	61.7 112 1 0.560 0.0503 0.4693 0.668																		58.7 390 1 0.806 0.0341 0.742 0.876																			64.9 117 1 0.609 0.0470 0.524 0.709
	62.4 114 1 0.555 0.0501 0.4648 0.662																		58.8 393 1 0.804 0.0341 0.740 0.874																			64.9 114 1 0.604 0.0469 0.519 0.703
	62.5 113 1 0.550 0.0499 0.4603 0.657																		58.9 397 1 0.802 0.0340 0.738 0.872																			64.9 113 1 0.599 0.0468 0.514 0.698
	62.6 111 1 0.545 0.0497 0.4557 0.652																		58.9 398 1 0.800 0.0340 0.736 0.870																			65.3 109 1 0.593 0.0466 0.508 0.692
	62.6 108 1 0.540 0.0495 0.4511 0.646																		59.0 399 1 0.798 0.0340 0.734 0.868																			65.4 107 1 0.588 0.0465 0.503 0.686
	62.7 107 1 0.535 0.0493 0.4464 0.641																		59.0 399 1 0.796 0.0339 0.733 0.866																			65.5 106 1 0.582 0.0464 0.498 0.680
	62.7 107 1 0.530 0.0491 0.4419 0.635																		59.1 399 1 0.794 0.0339 0.731 0.864																			65.8 105 1 0.576 0.0463 0.492 0.675
	62.9 110 1 0.525 0.0489 0.4375 0.630																		59.3 403 1 0.792 0.0339 0.729 0.862																			65.8 105 1 0.571 0.0462 0.487 0.669
	63.0 110 1 0.520 0.0487 0.4331 0.625																		59.3 404 1 0.790 0.0339 0.727 0.860																			66.4 102 1 0.565 0.0461 0.482 0.663
	63.0 109 1 0.515 0.0485 0.4287 0.620																		59.3 404 1 0.788 0.0338 0.725 0.858																			66.4 101 1 0.560 0.0460 0.477 0.658
	63.5 109 1 0.511 0.0482 0.4244 0.615																		59.5 402 1 0.786 0.0338 0.723 0.856																			66.4 100 1 0.554 0.0458 0.471 0.652
	63.8 110 1 0.506 0.0480 0.4202 0.610																		59.7 407 1 0.785 0.0338 0.721 0.854																			66.4 99 1 0.549 0.0457 0.466 0.646
	64.0 109 1 0.501 0.0478 0.4160 0.604																		59.7 406 1 0.783 0.0338 0.719 0.852																			66.5 98 1 0.543 0.0456 0.461 0.640
	64.3 114 1 0.497 0.0476 0.4120 0.600																		59.9 411 1 0.781 0.0337 0.717 0.850																			66.8 98 1 0.537 0.0455 0.455 0.634
	64.4 114 1 0.493 0.0474 0.4081 0.595																		59.9 410 1 0.779 0.0337 0.716 0.848																			66.8 97 1 0.532 0.0453 0.450 0.629
	64.8 113 1 0.488 0.0472 0.4041 0.590																		59.9 409 1 0.777 0.0337 0.714 0.846																			67.1 93 1 0.526 0.0452 0.445 0.623
	64.9 111 1 0.484 0.0469 0.4002 0.585																		60.0 410 1 0.775 0.0336 0.712 0.844																			67.3 94 1 0.521 0.0451 0.439 0.617
	64.9 108 1 0.479 0.0467 0.3961 0.580																		60.0 410 1 0.773 0.0336 0.710 0.842																			67.4 92 1 0.515 0.0449 0.434 0.611
	64.9 107 1 0.475 0.0465 0.3921 0.575																		60.2 417 1 0.771 0.0336 0.708 0.840																			67.6 92 1 0.509 0.0448 0.429 0.605
	65.3 103 1 0.470 0.0463 0.3879 0.570																		60.2 417 1 0.769 0.0336 0.706 0.838																			67.7 90 1 0.504 0.0447 0.423 0.599
	65.4 101 1 0.466 0.0460 0.3837 0.565																		60.3 417 1 0.768 0.0335 0.705 0.836																			68.2 90 1 0.498 0.0445 0.418 0.593
	65.5 100 1 0.461 0.0458 0.3795 0.560																		60.5 432 1 0.766 0.0335 0.703 0.834																			68.2 89 1 0.492 0.0444 0.413 0.588
	65.8 99 1 0.456 0.0456 0.3752 0.555																		60.6 431 1 0.764 0.0335 0.701 0.833																			68.3 88 1 0.487 0.0442 0.408 0.582
	65.8 99 1 0.452 0.0454 0.3711 0.550																		60.8 432 1 0.762 0.0334 0.699 0.831																			68.4 84 1 0.481 0.0441 0.402 0.576
	66.4 97 1 0.447 0.0451 0.3669 0.545																		60.9 435 1 0.761 0.0334 0.698 0.829																			68.5 83 1 0.475 0.0439 0.397 0.570
	66.4 96 1 0.442 0.0449 0.3627 0.540																		60.9 438 1 0.759 0.0334 0.696 0.827																			68.7 80 1 0.469 0.0438 0.391 0.563
	66.4 95 1 0.438 0.0447 0.3585 0.535																		60.9 439 1 0.757 0.0333 0.694 0.825																			68.8 79 1 0.463 0.0436 0.385 0.557
	66.4 94 1 0.433 0.0444 0.3543 0.530																		61.0 436 1 0.755 0.0333 0.693 0.823																			68.9 78 1 0.457 0.0434 0.380 0.551
	66.8 94 1 0.429 0.0442 0.3501 0.525																		61.1 434 1 0.754 0.0333 0.691 0.822																			68.9 77 1 0.452 0.0433 0.374 0.545
	66.8 93 1 0.424 0.0440 0.3460 0.520																		61.2 436 1 0.752 0.0332 0.689 0.820																			69.8 73 1 0.445 0.0431 0.368 0.538
	66.9 92 1 0.419 0.0437 0.3418 0.514																		61.2 436 1 0.750 0.0332 0.688 0.818																			70.1 72 1 0.439 0.0430 0.362 0.532
	67.1 89 1 0.415 0.0435 0.3376 0.509																		61.2 435 1 0.748 0.0332 0.686 0.816																			71.1 66 1 0.432 0.0428 0.356 0.525
	67.3 90 1 0.410 0.0433 0.3334 0.504																		61.2 440 1 0.747 0.0331 0.684 0.815																			71.5 63 1 0.426 0.0427 0.350 0.518
	67.4 88 1 0.405 0.0430 0.3292 0.499																		61.2 439 1 0.745 0.0331 0.683 0.813																			71.8 62 1 0.419 0.0426 0.343 0.511
	67.6 88 1 0.401 0.0428 0.3251 0.494																		61.3 438 1 0.743 0.0331 0.681 0.811																			71.9 61 1 0.412 0.0424 0.337 0.504
	67.7 86 1 0.396 0.0425 0.3209 0.489																		61.4 442 1 0.742 0.0331 0.680 0.809																			72.1 56 1 0.405 0.0423 0.330 0.497
	68.2 86 1 0.391 0.0423 0.3168 0.484																		61.5 443 1 0.740 0.0330 0.678 0.808																			72.6 52 1 0.397 0.0422 0.322 0.489
	68.2 85 1 0.387 0.0420 0.3127 0.479																		61.6 442 1 0.738 0.0330 0.676 0.806																			73.1 50 1 0.389 0.0421 0.315 0.481
	68.3 84 1 0.382 0.0418 0.3086 0.474																		61.6 441 1 0.737 0.0330 0.675 0.804																			73.2 46 1 0.380 0.0420 0.306 0.472
	68.4 81 1 0.378 0.0415 0.3043 0.468																		61.7 439 1 0.735 0.0329 0.673 0.802																			73.9 41 1 0.371 0.0420 0.297 0.463
	68.5 80 1 0.373 0.0413 0.3001 0.463																		61.7 438 1 0.733 0.0329 0.672 0.801																			75.3 33 1 0.360 0.0422 0.286 0.453
	68.7 77 1 0.368 0.0410 0.2958 0.458																		61.8 436 1 0.732 0.0329 0.670 0.799
	68.8 76 1 0.363 0.0408 0.2914 0.453																		61.8 435 1 0.730 0.0328 0.668 0.797
	68.9 75 2 0.353 0.0403 0.2828 0.442																		61.8 434 1 0.728 0.0328 0.667 0.795
	69.1 74 1 0.349 0.0400 0.2785 0.437																		61.8 437 1 0.727 0.0328 0.665 0.794
	69.8 70 1 0.344 0.0397 0.2740 0.431																		61.9 437 1 0.725 0.0327 0.663 0.792
	70.1 69 1 0.339 0.0395 0.2696 0.426																		62.0 437 1 0.723 0.0327 0.662 0.790
	70.2 68 1 0.334 0.0392 0.2651 0.420																		62.0 437 1 0.722 0.0327 0.660 0.788
	70.2 67 1 0.329 0.0389 0.2607 0.415																		62.0 438 1 0.720 0.0326 0.659 0.787
	71.1 62 1 0.323 0.0387 0.2559 0.409																		62.1 438 1 0.718 0.0326 0.657 0.785
	71.5 59 1 0.318 0.0384 0.2510 0.403																		62.2 438 1 0.717 0.0326 0.656 0.783
	71.8 58 1 0.312 0.0381 0.2460 0.397																		62.2 440 1 0.715 0.0325 0.654 0.782
	71.9 57 1 0.307 0.0378 0.2411 0.391																		62.4 445 1 0.713 0.0325 0.652 0.780
	72.1 54 1 0.301 0.0376 0.2360 0.385																		62.4 445 1 0.712 0.0325 0.651 0.778
	72.6 50 1 0.295 0.0373 0.2305 0.378																		62.4 443 1 0.710 0.0324 0.649 0.777
	72.8 49 1 0.289 0.0370 0.2251 0.372																		62.5 449 1 0.709 0.0324 0.648 0.775
	73.1 47 1 0.283 0.0367 0.2195 0.365																		62.6 450 1 0.707 0.0324 0.646 0.773
	73.2 43 1 0.277 0.0365 0.2135 0.358																		62.7 449 1 0.705 0.0323 0.645 0.772
	73.9 38 1 0.269 0.0362 0.2068 0.351																		62.7 449 1 0.704 0.0323 0.643 0.770
	75.1 31 1 0.261 0.0361 0.1986 0.342																		62.8 448 1 0.702 0.0323 0.642 0.768
	75.3 31 1 0.252 0.0359 0.1908 0.333																		62.8 448 1 0.701 0.0322 0.640 0.767
	78.3 13 1 0.233 0.0380 0.1690 0.321																		62.9 450 1 0.699 0.0322 0.639 0.765
	78.8 12 1 0.213 0.0395 0.1485 0.307																		62.9 449 1 0.698 0.0322 0.637 0.764
	80.2 8 1 0.187 0.0426 0.1194 0.292																		62.9 450 1 0.696 0.0321 0.636 0.762
	80.8 4 1 0.140 0.0515 0.0681 0.288																		63.0 449 1 0.695 0.0321 0.634 0.760
																			63.0 448 1 0.693 0.0321 0.633 0.759
																			63.1 451 1 0.691 0.0320 0.631 0.757
																			63.1 450 1 0.690 0.0320 0.630 0.756
																			63.1 451 1 0.688 0.0320 0.628 0.754
																			63.2 454 1 0.687 0.0319 0.627 0.752
																			63.2 454 1 0.685 0.0319 0.626 0.751
																			63.2 454 1 0.684 0.0318 0.624 0.749
																			63.3 452 1 0.682 0.0318 0.623 0.748
																			63.4 451 1 0.681 0.0318 0.621 0.746
																			63.4 449 1 0.679 0.0317 0.620 0.744
																			63.5 451 1 0.678 0.0317 0.618 0.743
																			63.5 450 1 0.676 0.0317 0.617 0.741
																			63.6 449 1 0.675 0.0316 0.616 0.740
																			63.7 447 1 0.673 0.0316 0.614 0.738
																			63.7 446 1 0.672 0.0316 0.613 0.737
																			63.8 447 1 0.670 0.0315 0.611 0.735
																			63.8 446 1 0.669 0.0315 0.610 0.733
																			63.9 446 1 0.667 0.0315 0.608 0.732
																			64.0 450 1 0.666 0.0314 0.607 0.730
																			64.0 449 1 0.664 0.0314 0.605 0.729
																			64.0 453 2 0.661 0.0313 0.603 0.726
																			64.0 450 1 0.660 0.0313 0.601 0.724
																			64.1 449 1 0.658 0.0313 0.600 0.723
																			64.1 448 1 0.657 0.0312 0.599 0.721
																			64.1 450 1 0.655 0.0312 0.597 0.720
																			64.2 448 1 0.654 0.0312 0.596 0.718
																			64.3 445 1 0.653 0.0311 0.594 0.716
																			64.3 444 1 0.651 0.0311 0.593 0.715
																			64.3 445 1 0.650 0.0310 0.592 0.713
																			64.3 445 1 0.648 0.0310 0.590 0.712
																			64.4 446 1 0.647 0.0310 0.589 0.710
																			64.4 446 1 0.645 0.0309 0.587 0.709
																			64.5 445 1 0.644 0.0309 0.586 0.707
																			64.5 444 1 0.642 0.0309 0.585 0.706
																			64.5 443 1 0.641 0.0308 0.583 0.704
																			64.5 439 1 0.639 0.0308 0.582 0.703
																			64.6 438 1 0.638 0.0308 0.580 0.701
																			64.6 437 1 0.637 0.0307 0.579 0.700
																			64.6 437 1 0.635 0.0307 0.578 0.698
																			64.6 435 1 0.634 0.0307 0.576 0.697
																			64.6 432 1 0.632 0.0306 0.575 0.695
																			64.7 434 1 0.631 0.0306 0.573 0.694
																			64.7 432 1 0.629 0.0305 0.572 0.692
																			64.8 432 1 0.628 0.0305 0.571 0.690
																			64.8 431 1 0.626 0.0305 0.569 0.689
																			64.8 430 1 0.625 0.0304 0.568 0.687
																			64.8 429 1 0.623 0.0304 0.567 0.686
																			64.9 427 1 0.622 0.0304 0.565 0.684
																			64.9 426 1 0.620 0.0303 0.564 0.683
																			64.9 425 1 0.619 0.0303 0.562 0.681
																			64.9 424 1 0.618 0.0303 0.561 0.680
																			65.0 425 1 0.616 0.0302 0.560 0.678
																			65.0 423 1 0.615 0.0302 0.558 0.677
																			65.1 420 1 0.613 0.0301 0.557 0.675
																			65.1 417 1 0.612 0.0301 0.555 0.674
																			65.1 416 1 0.610 0.0301 0.554 0.672
																			65.2 415 1 0.609 0.0300 0.553 0.671
																			65.2 413 1 0.607 0.0300 0.551 0.669
																			65.2 412 1 0.606 0.0300 0.550 0.667
																			65.3 414 1 0.604 0.0299 0.548 0.666
																			65.3 413 1 0.603 0.0299 0.547 0.664
																			65.4 414 1 0.601 0.0299 0.546 0.663
																			65.5 411 1 0.600 0.0298 0.544 0.661
																			65.5 410 1 0.599 0.0298 0.543 0.660
																			65.6 406 1 0.597 0.0297 0.541 0.658
																			65.6 407 1 0.596 0.0297 0.540 0.657
																			65.7 400 1 0.594 0.0297 0.539 0.655
																			65.7 399 1 0.593 0.0296 0.537 0.654
																			65.8 398 1 0.591 0.0296 0.536 0.652
																			65.9 397 1 0.590 0.0296 0.534 0.650
																			65.9 396 1 0.588 0.0295 0.533 0.649
																			65.9 395 1 0.587 0.0295 0.532 0.647
																			65.9 394 1 0.585 0.0294 0.530 0.646
																			65.9 392 1 0.584 0.0294 0.529 0.644
																			66.1 389 1 0.582 0.0294 0.527 0.643
																			66.2 385 1 0.581 0.0293 0.526 0.641
																			66.3 385 1 0.579 0.0293 0.524 0.639
																			66.3 384 1 0.578 0.0293 0.523 0.638
																			66.3 385 1 0.576 0.0292 0.522 0.636
																			66.4 382 1 0.575 0.0292 0.520 0.635
																			66.4 379 1 0.573 0.0291 0.519 0.633
																			66.6 381 1 0.572 0.0291 0.517 0.632
																			66.6 381 1 0.570 0.0291 0.516 0.630
																			66.8 378 2 0.567 0.0290 0.513 0.627
																			66.8 377 1 0.566 0.0290 0.512 0.625
																			66.9 372 1 0.564 0.0289 0.510 0.624
																			67.1 368 1 0.563 0.0289 0.509 0.622
																			67.1 366 1 0.561 0.0288 0.507 0.620
																			67.1 364 1 0.559 0.0288 0.506 0.619
																			67.2 363 1 0.558 0.0288 0.504 0.617
																			67.2 362 1 0.556 0.0287 0.503 0.616
																			67.2 361 1 0.555 0.0287 0.501 0.614
																			67.4 360 1 0.553 0.0287 0.500 0.612
																			67.4 360 1 0.552 0.0286 0.498 0.611
																			67.5 355 1 0.550 0.0286 0.497 0.609
																			67.5 354 1 0.549 0.0285 0.495 0.608
																			67.7 355 1 0.547 0.0285 0.494 0.606
																			67.7 355 1 0.546 0.0285 0.493 0.604
																			67.7 353 1 0.544 0.0284 0.491 0.603
																			67.8 350 1 0.542 0.0284 0.490 0.601
																			68.0 344 1 0.541 0.0283 0.488 0.599
																			68.0 342 1 0.539 0.0283 0.487 0.598
																			68.0 341 1 0.538 0.0283 0.485 0.596
																			68.1 340 1 0.536 0.0282 0.484 0.594
																			68.2 338 1 0.535 0.0282 0.482 0.593
																			68.2 336 1 0.533 0.0281 0.481 0.591
																			68.2 334 1 0.531 0.0281 0.479 0.589
																			68.3 333 1 0.530 0.0281 0.477 0.588
																			68.3 332 1 0.528 0.0280 0.476 0.586
																			68.3 330 1 0.527 0.0280 0.474 0.584
																			68.3 330 1 0.525 0.0280 0.473 0.583
																			68.5 329 1 0.523 0.0279 0.471 0.581
																			68.5 328 1 0.522 0.0279 0.470 0.579
																			68.5 327 1 0.520 0.0278 0.468 0.578
																			68.6 325 1 0.519 0.0278 0.467 0.576
																			68.7 318 1 0.517 0.0278 0.465 0.574
																			68.9 317 1 0.515 0.0277 0.464 0.573
																			68.9 316 1 0.514 0.0277 0.462 0.571
																			68.9 316 1 0.512 0.0276 0.461 0.569
																			69.0 315 1 0.510 0.0276 0.459 0.567
																			69.0 312 1 0.509 0.0276 0.458 0.566
																			69.1 310 1 0.507 0.0275 0.456 0.564
																			69.1 309 1 0.506 0.0275 0.454 0.562
																			69.2 310 1 0.504 0.0274 0.453 0.561
																			69.3 304 1 0.502 0.0274 0.451 0.559
																			69.4 304 1 0.501 0.0274 0.450 0.557
																			69.6 304 1 0.499 0.0273 0.448 0.555
																			69.6 302 1 0.497 0.0273 0.447 0.554
																			69.8 297 1 0.496 0.0272 0.445 0.552
																			69.8 297 1 0.494 0.0272 0.443 0.550
																			69.8 296 1 0.492 0.0272 0.442 0.548
																			69.8 295 2 0.489 0.0271 0.439 0.545
																			70.0 288 1 0.487 0.0270 0.437 0.543
																			70.0 287 1 0.486 0.0270 0.435 0.541
																			70.0 285 1 0.484 0.0269 0.434 0.540
																			70.1 280 1 0.482 0.0269 0.432 0.538
																			70.2 279 1 0.480 0.0269 0.430 0.536
																			70.2 277 1 0.479 0.0268 0.429 0.534
																			70.4 270 1 0.477 0.0268 0.427 0.532
																			70.4 268 1 0.475 0.0267 0.425 0.530
																			70.5 264 1 0.473 0.0267 0.424 0.529
																			70.7 257 1 0.471 0.0267 0.422 0.527
																			70.7 256 1 0.470 0.0266 0.420 0.525
																			70.7 254 1 0.468 0.0266 0.418 0.523
																			70.7 252 1 0.466 0.0265 0.417 0.521
																			70.7 251 1 0.464 0.0265 0.415 0.519
																			70.8 247 1 0.462 0.0265 0.413 0.517
																			70.8 245 2 0.458 0.0264 0.410 0.513
																			71.0 242 1 0.456 0.0263 0.408 0.511
																			71.0 239 1 0.455 0.0263 0.406 0.509
																			71.0 236 1 0.453 0.0263 0.404 0.507
																			71.1 236 1 0.451 0.0262 0.402 0.505
																			71.1 235 1 0.449 0.0262 0.400 0.503
																			71.3 232 1 0.447 0.0261 0.399 0.501
																			71.3 230 1 0.445 0.0261 0.397 0.499
																			71.3 229 1 0.443 0.0260 0.395 0.497
																			71.5 224 1 0.441 0.0260 0.393 0.495
																			71.7 217 1 0.439 0.0260 0.391 0.493
																			71.7 216 1 0.437 0.0259 0.389 0.491
																			71.7 215 1 0.435 0.0259 0.387 0.489
																			71.7 214 2 0.431 0.0258 0.383 0.485
																			71.8 212 1 0.429 0.0258 0.381 0.482
																			71.8 211 1 0.427 0.0257 0.379 0.480
																			71.8 210 1 0.425 0.0257 0.377 0.478
																			71.9 208 1 0.423 0.0256 0.375 0.476
																			71.9 207 1 0.421 0.0256 0.373 0.474
																			72.0 205 1 0.419 0.0255 0.371 0.472
																			72.1 201 1 0.417 0.0255 0.369 0.470
																			72.1 200 1 0.414 0.0255 0.367 0.467
																			72.3 195 1 0.412 0.0254 0.365 0.465
																			72.3 194 1 0.410 0.0254 0.363 0.463
																			72.4 191 1 0.408 0.0253 0.361 0.461
																			72.6 187 1 0.406 0.0253 0.359 0.459
																			72.7 183 1 0.404 0.0253 0.357 0.456
																			72.8 176 1 0.401 0.0252 0.355 0.454
																			72.9 175 1 0.399 0.0252 0.353 0.452
																			72.9 174 1 0.397 0.0251 0.350 0.449
																			73.1 169 1 0.394 0.0251 0.348 0.447
																			73.1 167 1 0.392 0.0251 0.346 0.444
																			73.3 163 1 0.390 0.0250 0.344 0.442
																			73.3 161 1 0.387 0.0250 0.341 0.439
																			73.4 158 1 0.385 0.0249 0.339 0.437
																			73.5 156 1 0.382 0.0249 0.337 0.434
																			73.6 150 1 0.380 0.0249 0.334 0.432
																			73.7 149 1 0.377 0.0248 0.332 0.429
																			73.7 146 1 0.375 0.0248 0.329 0.427
																			73.8 145 1 0.372 0.0248 0.327 0.424
																			73.8 144 1 0.369 0.0247 0.324 0.421
																			74.0 138 1 0.367 0.0247 0.321 0.419
																			74.1 134 1 0.364 0.0246 0.319 0.416
																			74.4 131 1 0.361 0.0246 0.316 0.413
																			74.4 130 1 0.359 0.0246 0.313 0.410
																			74.5 126 1 0.356 0.0246 0.311 0.407
																			74.6 123 1 0.353 0.0245 0.308 0.404
																			74.6 122 1 0.350 0.0245 0.305 0.401
																			74.7 119 1 0.347 0.0245 0.302 0.398
																			74.7 118 1 0.344 0.0244 0.299 0.395
																			75.0 115 1 0.341 0.0244 0.296 0.392
																			75.1 108 1 0.338 0.0244 0.293 0.389
																			75.1 106 1 0.335 0.0244 0.290 0.386
																			75.3 104 1 0.331 0.0243 0.287 0.383
																			75.5 100 1 0.328 0.0243 0.284 0.379
																			75.8 96 1 0.325 0.0243 0.280 0.376
																			76.0 91 1 0.321 0.0243 0.277 0.372
																			76.1 88 1 0.317 0.0243 0.273 0.369
																			76.1 87 1 0.314 0.0243 0.270 0.365
																			76.8 75 1 0.310 0.0243 0.265 0.361
																			77.0 72 1 0.305 0.0244 0.261 0.357
																			77.4 65 1 0.301 0.0244 0.256 0.353
																			77.5 62 1 0.296 0.0245 0.251 0.348
																			77.6 60 1 0.291 0.0246 0.246 0.343
																			77.6 59 1 0.286 0.0247 0.241 0.339
																			77.6 58 1 0.281 0.0247 0.237 0.334
																			78.4 42 1 0.274 0.0250 0.229 0.328
																			78.7 38 1 0.267 0.0254 0.222 0.322
																			78.9 34 1 0.259 0.0258 0.213 0.315
																			79.0 33 1 0.251 0.0262 0.205 0.308
																			79.1 30 1 0.243 0.0266 0.196 0.301
																			79.4 26 1 0.234 0.0272 0.186 0.294
																			79.5 23 1 0.224 0.0279 0.175 0.285
																			79.6 18 1 0.211 0.0289 0.161 0.276
																			80.4 16 1 0.198 0.0300 0.147 0.266

## Sheet: Supplementary Figure 6
	Panel A			Panel B			Panel C
	LRC score LLS			LRC score SEDD			Metabohealth Score
	0.5			0			-0.424292415380478
	0			0.111111			-0.902699172496796
	0.5			0			-0.261035323143005
	0			0			-0.209262579679489
	0.5			0.111111			-0.449887037277222
	0			0			0.0174096040427685
	0.5			0			-0.380090624094009
	NA			0.0666667			0.501453280448914
	0.5			0.111111			-0.179451137781143
	0			0			-0.858380317687988
	0.5			0			-0.321323364973068
	0			0.0833333			0.14531221985817
	0.5			0.0588235			0.145157188177109
	0			0			-0.5039222240448
	0.5			0			0.0660852342844009
	0.5			0			0.377796709537506
	0.4375			0			-0.0709700584411621
	0			0.428571			-0.0664827451109886
	0.3125			0			-0.512661874294281
	0			0			0.226438030600548
	0.4375			0.0833333			NA
	0			0.0909091			NA
	0.4375			0.2			-0.220055624842644
	0			0.25			0.128840610384941
	0.4375			0			-0.0442016050219536
	0.4375			0.272727			-0.468378782272339
	0			0			0.423441350460052
	0.4375			0.666667			0.0504707172513008
	0			0.222222			-0.103645078837872
	0.4375			0.0909091			-0.0404146648943424
	0.3125			0.222222			0.406587272882462
	0			0.142857			-0.211036682128906
	0.25			0			-0.099797822535038
	0.25			0.222222			-0.380859375
	0			0			-0.114397153258324
	0.5			0.133333			0.101702138781548
	0			0			-0.434642434120178
	0.5			0.1			-0.273096114397049
	0			0.3			-0.485457271337509
	0.5			0			0.0576513707637787
	1			0.1			-0.764065861701965
	0.428571428571429			0.333333			0.341953456401825
	0.428571428571429			0			NA
	1			0			-0.0319648012518883
	0.428571428571429			0			0.107039965689182
	0			0.285714			0.805521667003632
	0.428571428571429			0.428571			0.401660591363907
	0			0.125			0.584815144538879
	0.428571428571429			0.142857			-0.367640733718872
	0			0			0.0731607601046562
	0.428571428571429			0			0.00034472462721169
	0.4			0.142857			-0.428743273019791
	0			0			-0.323655724525452
	0.4			0.307692			-0.468677520751953
	0.4			0.142857			-0.436024904251099
	0			0.307692			-0.190597012639046
	0.4			0.166667			-0.71184915304184
	0.384615384615385			0.285714			-0.310208022594452
	0			0.125			0.107851840555668
	0.384615384615385			0			0.341572195291519
	0.5			0			0.0716407969594002
	0.384615384615385			0.357143			0.0110092731192708
	0.384615384615385			0.0588235			0.0176819730550051
	NA			0			0.0742634534835815
	0.384615384615385			0.230769			0.0109048094600439
	0.384615384615385			0.222222			0.470247894525528
	0.454545454545455			0.5			0.526119887828827
	0.4			0			0.0786842778325081
	0			0.153846			0.40986031293869
	0.4			0.0833333			0.251608908176422
	0.4			0			-0.635137557983398
	NA			0			0.073893204331398
	0.4			0.0833333			0.287505030632019
	1			0.25			-0.0267647542059422
	0.416666666666667			0.222222			0.285487800836563
	0.416666666666667			0			-0.174522221088409
	0.416666666666667			0			-0.0307074096053839
	0.583333333333333			0.111111			0.351583123207092
	0.583333333333333			0			0.273771554231644
	0.416666666666667			0.166667			-0.160602822899818
	0.416666666666667			0			-0.122264422476292
	0			0			166485512256622
	0.5			0			-0.15838648378849
	0			0.125			-0.196310207247734
	0.5			0			NA
	0			0			0.856564581394196
	0.5			0.1			-0.212608098983765
	NA			0.125			-0.361742794513702
	0.5			0			0.0653101876378059
	0.384615384615385			0.0588235			0.226252153515816
	0.384615384615385			0.111111			0.750807881355286
	0			0.25			NA
	0.384615384615385			0.181818			-0.201094374060631
	0			0.230769			-0.128712445497513
	0.384615384615385			0.3			0.423924416303635
	0.384615384615385			0			0.862595498561859
	0.384615384615385			0.5			-0.00154895673040301
	0.384615384615385			0.222222			0.000460093549918383
	0			0.166667			NA
	0.384615384615385			0.166667			-0.16589543223381
	0.5			0			-0.0378562100231647
	0.384615384615385			0.125			0.8548384308815
	NA			0.166667			-0.198486760258675
	0.384615384615385			0.1			0.157123655080795
	0.5			0.222222			0.104976564645767
	0.692307692307692			0.0769231			0.026983305811882
	0.692307692307692			0.25			0.0704753547906876
	0			0			0.284851104021072
	0.692307692307692			0.333333			0.024988966062665
	0			0			0.406780570745468
	0.692307692307692			0.181818			-0.37562295794487
	0			0.153846			0.17494598031044
	0.692307692307692			0			-0.351243019104004
	0.5			0			-0.168062910437584
	0.692307692307692			0			-0.0629350319504738
	0.5			0.333333			0.197622582316399
	0.692307692307692			0			-0.258177220821381
	0.692307692307692			0.75			0.21754364669323
	0.692307692307692			0.142857			0.817601084709167
	0.692307692307692			0.25			-0.446082800626755
	0			0			0.0463377721607685
	0.692307692307692			0.111111			0.146016299724579
	0			0.0833333			0.262128442525864
	0.692307692307692			0			-0.166678741574287
	0			0.222222			NA
	0.384615384615385			0.230769			0.821857690811157
	0.384615384615385			0.166667			-0.434985190629959
	0.384615384615385			0.1			-0.64518666267395
	0			0.222222			-0.037036806344986
	0.230769230769231			0.333333			-0.383868783712387
	0.5			0.166667			NA
	0.416666666666667			0			-0.498445987701416
	NA			0.428571			-0.54242742061615
	0.416666666666667			0.1			0.274022549390793
	0			0.333333			12230806350708
	0.416666666666667			0			-0.0856567323207855
	0			0			0.150431871414185
	0.444444444444444			0			0.747704744338989
	0			0.416667			0.712469935417175
	0.444444444444444			0.142857			-0.999015212059021
	0			0.583333			-0.0968353524804115
	0.444444444444444			0			-0.167701616883278
	0			0.0833333			0.0301597416400909
	0.444444444444444			0.166667			-0.256612002849579
	0.444444444444444			0			0.0127277439460158
	0.5			0.0588235			-0.566371142864227
	0.444444444444444			0			0.0139483083039522
	0.5			0.1			0.557061791419983
	0.444444444444444			0			0.00985678378492594
	0.5			0			0.379384130239487
	0.375			0.363636			0.124953508377075
	0			0.111111			-0.344829589128494
	0.375			0			-0.552122533321381
	0.428571428571429			0			-0.177814722061157
	0.428571428571429			0.428571			0.0885939374566078
	0			0.222222			-0.354204148054123
	0.428571428571429			0.0833333			0.566570580005646
	0.444444444444444			0			-0.205966949462891
	0.444444444444444			0			-0.312823921442032
	0.444444444444444			0.181818			0.457638263702393
	0.444444444444444			0			-0.00627400306984782
	0			0			0.175879374146461
	0.444444444444444			0			-0.605080962181091
	0.444444444444444			0.0833333			-0.21245564520359
	0.444444444444444			0.272727			-0.829650461673737
	0.444444444444444			0.1875			0.162629127502441
	0.6			0.222222			-0.362543255090714
	0			0.222222			-0.575341582298279
	0.6			0			-0.212645024061203
	0.6			0			-0.231778040528297
	0.6			0.2			-0.121155954897404
	0.272727272727273			0.230769			-0.123845390975475
	0			0.153846			-0.127505764365196
	0.181818181818182			0.25			-0.610078632831573
	0.181818181818182			0			-0.467446148395538
	0.181818181818182			0			-0.320225566625595
	0.375			0.5			-0.312292814254761
	0.375			0.142857			0.102882072329521
	0.5			0.111111			NA
	0.363636363636364			0.266667			-0.129132300615311
	0.363636363636364			0.25			-0.189711391925812
	0.363636363636364			0			0.326986789703369
	0			0.5			0.0748387724161148
	0.454545454545455			0.111111			0.0613844245672226
	NA			0			0.113715685904026
	0.454545454545455			0			-0.551746487617493
	0			0			0.475969344377518
	0.5			0.0714286			-0.0690285190939903
	0.5			0.0666667			0.0129020977765322
	0			0			-0.112952210009098
	0.333333333333333			0.181818			-0.393215656280518
	0.333333333333333			0.125			0.0916282013058662
	0			0			0.0815479755401611
	0.5			0.0714286			-0.181336507201195
	0.333333333333333			0.0833333			0.177234053611755
	0			0.0769231			-0.0892907753586769
	0.333333333333333			0.0588235			-0.251860558986664
	0.333333333333333			0			-0.140338286757469
	0			0			-0.162038236856461
	0.333333333333333			0.0588235			0.268906146287918
	NA			0			-0.212557882070541
	0.333333333333333			0.222222			-0.61425119638443
	0.5			0.166667			-0.288108170032501
	0.5			0			-0.263599723577499
	0			0.142857			-0.128132343292236
	0.5			0			-0.571312606334686
	0.3			0.333333			0.0196371991187334
	0.235294117647059			0			-0.6649369597435
	0.5			0			-0.105653673410416
	0.235294117647059			0			-0.276973485946655
	0			0.307692			0.183522090315819
	0.235294117647059			0.428571			0.334526926279068
	0.454545454545455			0.0714286			-0.214604139328003
	0			0			-0.253950595855713
	0.454545454545455			0			0.167919963598251
	0.5			0			0.171619281172752
	0.461538461538462			0			0.592511415481567
	0.461538461538462			0			-0.0949076861143112
	0.571428571428571			0			0.934456765651703
	0			0			NA
	0.571428571428571			0.153846			0.0682637244462967
	0			0.0769231			0.496001422405243
	0.571428571428571			0.111111			0.818006157875061
	0.5			0.285714			-0.175337627530098
	0.571428571428571			0.222222			-0.115247972309589
	0.571428571428571			0			-0.00321856304071844
	0.571428571428571			0.142857			-0.480336517095566
	0.571428571428571			0			-0.269842565059662
	0.571428571428571			0.307692			-0.0235854461789131
	0			0.333333			-0.335096448659897
	0.666666666666667			0.0769231			-0.172869384288788
	0.5			0.333333			NA
	0.666666666666667			0.2			NA
	0.666666666666667			0			-0.161410197615623
	0			0.357143			-0.265296995639801
	0.666666666666667			0.333333			-0.0902844369411469
	0.666666666666667			0			0.197172224521637
	0			0.666667			-0.157562032341957
	0.666666666666667			0.166667			-0.538296520709991
	0.5			0.0833333			0.397249668836594
	0.666666666666667			0.0769231			0.291662275791168
	0			0.75			0.210893541574478
	0.666666666666667			0.166667			-0.460595905780792
	0			0.222222			-0.764831721782684
	0.666666666666667			0			-0.45760440826416
	0.538461538461538			0.1			-0.493275195360184
	0			0			-0.227165967226028
	0.538461538461538			0.307692			0.0052728783339262
	0			0			0.264801889657974
	0.538461538461538			0			-0.284792453050613
	0.5			0			0.927087664604187
	0.5			0			0.364752948284149
	0			0.0833333			-0.00249925837852061
	0.75			0			0.130643352866173
	0.5			0			-0.412781238555908
	0.545454545454545			0.142857			0.58065265417099
	0.5			0.0833333			0.305925667285919
	0.363636363636364			0			-0.0541146397590637
	0.444444444444444			0			-0.00142824009526521
	0.444444444444444			0			-0.313707292079926
	0.5			0.0769231			-0.263659328222275
	0.5			0.230769			-0.094195693731308
	0.444444444444444			0			-0.167037814855576
	0			0.25			-0.449477672576904
	0.444444444444444			0.181818			0.0219821631908417
	0			0.125			0.178483963012695
	0.444444444444444			0.0666667			0.15905624628067
	0.5			0.285714			-0.106089308857918
	0.444444444444444			0.5			0.240839526057243
	0			0.230769			0.213932022452354
	0.454545454545455			0.125			0.285571217536926
	0.461538461538462			0.0769231			-0.192891359329224
	0.461538461538462			0			-0.222057461738586
	0.461538461538462			0.142857			-0.177792653441429
	0			0			-0.729313492774963
	0.461538461538462			0			-0.343917429447174
	0			0.111111			-0.246204942464828
	0.461538461538462			0.333333			-0.27698802947998
	0.5			0			0.0778380036354065
	0.384615384615385			0.166667			0.214405313134193
	NA			0.0833333			0.672870516777039
	0.384615384615385			0.375			-0.083200491964817
	0			0.181818			-0.103601165115833
	0.384615384615385			0.111111			-0.135766312479973
	0.384615384615385			0.1			-0.178168937563896
	0.444444444444444			0			-0.236826822161674
	0.444444444444444			0.142857			-0.196823239326477
	0			0.357143			-0.113656558096409
	0.444444444444444			0.222222			-0.396160513162613
	0			0.166667			NA
	0.25			0.333333			0.226132690906525
	0.25			0			0.342516034841537
	0.25			0			-0.523217856884003
	0.25			0.222222			-0.00986582972109318
	0.25			0.363636			NA
	0.384615384615385			0.25			0.45972141623497
	0.384615384615385			0			0.364338874816895
	0.384615384615385			0.181818			0.469293028116226
	NA			0			0.040066696703434
	0.384615384615385			0			0.175942167639732
	0			0.222222			-0.0286967903375626
	0.384615384615385			0.181818			0.102214507758617
	0.384615384615385			0.111111			0.240841209888458
	NA			0.0769231			-0.353117316961288
	0.384615384615385			0			0.120916433632374
	0.384615384615385			0			0.40342915058136
	0.384615384615385			0.166667			0.462854743003845
	0.5			0.416667			-0.214433178305626
	0			0.75			0.00693301111459732
	0.5			0.416667			-0.250935912132263
	0.5			0			-0.022241335362196
	0.583333333333333			0.0833333			0.209018960595131
	0.5			0.416667			-0.139749988913536
	0.5			0.285714			0.0299223326146603
	0.5			0.222222			0.0534978657960892
	0.5			0			0.191260233521461
	0			0.142857			-0.125267833471298
	0.5			0			-0.320496201515198
	0.5			0.25			-0.270391255617142
	0.583333333333333			0.428571			-0.203661292791367
	NA			0.222222			-0.54208904504776
	0.583333333333333			0.1			-0.537972867488861
	0.583333333333333			0.0833333			0.0150190843269229
	0.5			0.181818			NA
	0.583333333333333			0			0.00415159668773413
	NA			0			NA
	0.277777777777778			0.444444			-0.293614596128464
	0.277777777777778			0.0833333			-0.510587692260742
	0.277777777777778			0.285714			-0.322102069854736
	0			0.181818			0.1937066167593
	0.277777777777778			0.416667			NA
	0.5			0			0.359881281852722
	NA			0.125			-0.10956834256649
	0.333333333333333			0			0.209265843033791
	0.333333333333333			0.0833333			0.441582173109055
	0			0			-0.12927420437336
	0.333333333333333			0			0.0672159641981125
	0.5			0			0.228439807891846
	0.333333333333333			0.142857			-0.0786031186580658
	0.333333333333333			0			-0.614426791667938
	0.5			0			0.845316052436829
	NA			0.363636			-0.078812837600708
	0.625			0			-0.817187428474426
	0.625			0			-0.473241358995438
	0			0.0833333			-0.575014054775238
	0.625			0			0.30151841044426
	0.625			0.5			-0.354044377803802
	0			0.5			-0.0761292055249214
	0.222222222222222			0.461538			-0.015571104362607
	0.222222222222222			0.0833333			0.123237386345863
	0			0.2			-0.276372581720352
	0.111111111111111			0			-0.523023307323456
	0.111111111111111			0			0.146033525466919
	0.5			0			0.368987560272217
	0.375			0			0.630986392498016
	1			0			0.184243887662888
	0.375			0.375			0.0874647423624992
	0			0			0.146167457103729
	0.375			0			-0.00644379528239369
	0			0.625			0.622786939144135
	0.375			0			0.522022426128387
	0			0.222222			-0.223289057612419
	0.375			0			-0.0930917114019394
	0			0.416667			114964616298676
	0.375			0			-0.462503135204315
	0			0.25			-0.381097942590714
	0.375			0			-0.138038352131844
	0			0			NA
	0.375			0			-0.256677567958832
	0			0.166667			-0.442667543888092
	0.375			0			0.368566870689392
	0			0.222222			-0.00263620377518237
	0.375			0.111111			-0.296831965446472
	0.375			0			0.121502622961998
	0.375			0.25			-0.0534923747181892
	0			0.166667			0.0278410296887159
	0.375			0.0833333			-0.15395025908947
	0			0			0.0857486501336098
	0.625			0.142857			0.271960884332657
	0.375			0			-0.508452415466309
	0.470588235294118			0.181818			0.388061046600342
	0.588235294117647			0.214286			-0.00338267255574465
	0			0.153846			-0.124971404671669
	0.470588235294118			0			-0.0361191444098949
	0.238095238095238			0.166667			-0.218234404921532
	0.238095238095238			0.333333			0.254565089941025
	0.333333333333333			0.230769			0.0722802430391312
	0			0.181818			NA
	0.333333333333333			0.166667			-0.3652124106884
	0.333333333333333			0.125			-0.421475321054459
	0.333333333333333			0.1			-0.639863967895508
	NA			0.125			-0.125560030341148
	0.333333333333333			0			-0.48001617193222
	0.238095238095238			0			0.400644481182098
	0.238095238095238			0			-0.288256466388702
	0			0.428571			-0.188597843050957
	0.4			0.222222			0.37287649512291
	0.4			0			-0.155771091580391
	0.5			0.133333			0.262860685586929
	0.5			0			0.142686530947685
	0			0.363636			0.104802548885345
	0.5			0.5			0.0217463802546263
	0.461538461538462			0.363636			0.108611047267914
	0.461538461538462			0			0.262299418449402
	0.461538461538462			0.428571			0.688660621643066
	NA			0			-0.158939838409424
	0.461538461538462			0.0833333			-0.752115547657013
	0.461538461538462			0.333333			0.154936626553535
	0.461538461538462			0.375			0.0705852657556534
	0			0.222222			0.0468888096511364
	0.461538461538462			0			-0.396825551986694
	0.461538461538462			0			0.36908632516861
	0.461538461538462			0.25			NA
	0.461538461538462			0.5			-0.461467295885086
	0			0			-0.275288343429565
	0.461538461538462			0			0.339841365814209
	0.461538461538462			0			-0.28799906373024
	0.461538461538462			0			0.00821416173130274
	0.461538461538462			0			-0.0176013614982367
	0.461538461538462			0.416667			0.00371436448767781
	0.375			0			0.0528541728854179
	0			0.166667			0.335622191429138
	0.375			0			0.467602014541626
	0			0			NA
	0.25			0			-0.241157367825508
	NA			0.222222			-0.320158988237381
	0.416666666666667			0			-0.3383529484272
	0.416666666666667			0.230769			-0.298682749271393
	0.416666666666667			0.222222			-0.818115949630737
	0.416666666666667			0.375			-0.433749586343765
	0			0			-0.540271043777466
	0.5625			0.125			-0.719973802566528
	0.5625			0.416667			-0.522662162780762
	0			0.125			0.170269057154655
	0.5625			0			-0.273201078176498
	0.5			0.2			0.231905713677406
	0.5625			0.0833333			0.510091960430145
	0.428571428571429			0.428571			-0.17036871612072
	0.428571428571429			0.428571			-0.224290311336517
	0.625			0.25			-0.433469921350479
	0.625			0			0.0564604811370373
	0.625			0			NA
	0.625			0.25			-0.326050728559494
	0.625			0.5			-0.552614450454712
	0			0			-0.252125859260559
	0.5			0			0.0518161617219448
	NA			0.222222			0.0501309037208557
	0.3			0.111111			-0.31603878736496
	0.3			0			-0.352875292301178
	0			0.0833333			-0.105527244508266
	0.461538461538462			0.454545			0.284253716468811
	0.5			0			109187853336334
	0.461538461538462			0.5			-0.109727568924427
	0.461538461538462			0.0833333			125045526027679
	0.461538461538462			0.0666667			0.391575366258621
	0.25			0.0588235			NA
	0.25			0			NA
	NA			0.266667			NA
	0.166666666666667			0.222222			-0.195940509438515
	0			0.125			-0.148060187697411
	0.470588235294118			0.153846			0.0150176882743835
	0			0.714286			0.32573190331459
	0.470588235294118			0			0.404816627502441
	0.470588235294118			0			-0.431848645210266
	NA			0.166667			0.211627870798111
	0.470588235294118			0.1875			-0.295913130044937
	0.588235294117647			0			100073850154877
	NA			0.25			0.283584266901016
	0.266666666666667			0.428571			-0.00816435925662518
	0.266666666666667			0			0.207970723509789
	0.266666666666667			0			0.691488862037659
	0.266666666666667			0.416667			-0.148611724376678
	0.266666666666667			0			-0.371900618076324
	NA			0.125			0.183339193463326
	0.266666666666667			0.3			-0.565570056438446
	NA			0			-0.620910108089447
	0.266666666666667			0			0.122286051511765
	NA			0.416667			0.0113281439989805
	0.266666666666667			0.133333			-0.366798281669617
	0.5			0			NA
	0.2			0.111111			-0.0457434952259064
	0.2			0.1			-0.136864259839058
	0.2			0.25			0.194858357310295
	0.2			0.25			-0.00937018357217312
	0.2			0.166667			0.0939942970871925
	0			0.214286			0.0464219637215137
	0.2			0			-0.098718985915184
	0.5			0.125			-0.3471719622612
	0.2			0.111111			0.154162347316742
	1			0			-0.416413754224777
	0.2			0			-0.365234643220901
	0			0.133333			-0.119302935898304
	0.357142857142857			0			-0.347237974405289
	0.357142857142857			0			-0.0324536822736263
	0.333333333333333			0			NA
	0.333333333333333			0.222222			NA
	0.5			0			-0.898496389389038
	0.333333333333333			0			-0.315687268972397
	0.25			0.0833333			0.395111888647079
	0.25			0			-0.606189072132111
	0			0.166667			-0.468006104230881
	0.25			0.0833333			-0.441081434488297
	0			0.166667			-0.803537845611572
	0.25			0.0714286			0.11749330163002
	0.571428571428571			0			-0.271324336528778
	0.571428571428571			0			-0.190369784832001
	NA			0.307692			107452249526978
	0.571428571428571			0			0.0222295839339495
	0			0.7			-0.334175735712051
	0.5			0			0.581416666507721
	NA			0.142857			-0.426574319601059
	0.3			0.125			0.0946711376309395
	0.285714285714286			0			0.31103789806366
	0			0.125			0.118112668395042
	0.285714285714286			0.25			0.170515492558479
	NA			0.0833333			-0.407042324542999
	0.2			0.333333			-0.309032201766968
	0.2			0			-0.594892978668213
	0.2			0.166667			0.489138931035995
	0.2			0.25			-0.195709317922592
	NA			0			0.570523321628571
	0.2			0			0.415322333574295
	0.2			0.25			-0.0552050173282623
	0			0			-0.124624349176884
	0.2			0.222222			-0.389832675457001
	0			0			0.769322216510773
	0.5			0.1			0.312226891517639
	0.5			0.125			NA
	0			0.285714			NA
	0.5			0.375			0.143233492970467
	0			0.307692			0.177393391728401
	0.4375			0.166667			0.0964341089129448
	0.333333333333333			0.222222			0.00741754099726677
	0.333333333333333			0			NA
	0.333333333333333			0.166667			-0.183049619197845
	0			0			-0.162546679377556
	0.230769230769231			0			-0.0249547939747572
	0.5			0			-0.268735408782959
	0.230769230769231			0.428571			-0.251910418272018
	0			0.111111			0.402225762605667
	0.266666666666667			0.363636			0.148151591420174
	0.266666666666667			0.125			0.0708566233515739
	0.266666666666667			0			NA
	0			0			0.618722915649414
	0.363636363636364			0.0833333			NA
	0.363636363636364			0.2			-0.102333180606365
	0			0			NA
	0.363636363636364			0			0.188084423542023
	0			0			NA
	0.363636363636364			0.181818			-0.25954532623291
	0.363636363636364			0.0666667			-0.354606926441193
	0.4			0.0769231			0.222299203276634
	0			0			0.800429582595825
	0.4			0			-0.079731248319149
	0.5			0			0.0449971370398998
	0.4			0			-0.334185928106308
	0.352941176470588			0.357143			-0.3706194460392
	0.352941176470588			0			NA
	0.333333333333333			0.214286			NA
	0.5			0.25			-0.120825499296188
	0.333333333333333			0.0833333			-0.590121150016785
	1			0.1			-0.0797027722001076
	0.333333333333333			0.555556			-0.265523195266724
	0.5			0.166667			-0.172543793916702
	0.333333333333333			0			-0.196806341409683
	0.5			0			-0.331118643283844
	0.333333333333333			0.0769231			-0.822683393955231
	0.5			0			-0.451255887746811
	0.333333333333333			0			-0.177914753556252
	0.333333333333333			0.0833333			-0.331222355365753
	0.333333333333333			0			0.339451134204865
	NA			0			0.165578752756119
	0.333333333333333			0.0833333			-0.253051817417145
	NA			0.285714			0.155771046876907
	0.333333333333333			0			-0.326159685850143
	NA			0.166667			-0.0747030824422836
	0.333333333333333			0			-0.0939259380102158
	0			0.166667			0.299310624599457
	0.333333333333333			0.25			-0.168142169713974
	0.333333333333333			0.0833333			0.212105959653854
	0.333333333333333			0.1			NA
	0.5			0.0909091			-0.208031833171844
	0			0.2			0.141170918941498
	0.5			0			-0.418934524059296
	0.5			0.3			-0.0453707426786423
	0.5			0.222222			-0.354684442281723
	0			0			0.0540087856352329
	0.5			0.166667			0.27497923374176
	0			0			NA
	0.5			0.142857			0.11099549382925
	0			0			-0.204359620809555
	0.5			0.428571			0.770209670066833
	0.5			0.125			0.0124856261536479
	0.363636363636364			0.1			0.0162103809416294
	0.363636363636364			0			0.495994567871094
	0.352941176470588			0			-0.294593274593353
	0			0.416667			159967243671417
	0.352941176470588			0.428571			0.395759999752045
	0.307692307692308			0.428571			-0.122247651219368
	0			0.3			0.0548133105039597
	0.307692307692308			0.5			0.242902308702469
	0			0			NA
	0.166666666666667			0			0.324199646711349
	0.5			0			0.158861979842186
	0.166666666666667			0			0.661742687225342
	0.5			0			-0.337036192417145
	0.1875			0.25			-0.408229380846024
	0.1875			0.454545			0.0630451589822769
	0			0.5			NA
	0.214285714285714			0			0.379798799753189
	0.214285714285714			0.1			0.389263153076172
	0.214285714285714			0			0.430710166692734
	0.214285714285714			0.0833333			0.696139276027679
	0.214285714285714			0.0833333			0.449889242649078
	0			0			0.813728809356689
	0.214285714285714			0			0.14251509308815
	0.25			0			-0.422638267278671
	NA			0.375			-0.0203109756112099
	0.5			0			-0.344979703426361
	0.5			0.428571			0.0110353687778115
	0			0			-0.22771742939949
	0.5			0			0.0535392202436924
	0.5			0.25			0.0776147022843361
	0.421052631578947			0			-0.495269864797592
	0.5			0.0833333			0.373133510351181
	0.421052631578947			0			0.340968936681747
	1			0			0.146405920386314
	0.428571428571429			0			0.173374637961388
	0.428571428571429			0			-0.135431438684464
	0.307692307692308			0			-0.178314298391342
	0.307692307692308			0			0.00445666676387191
	0.307692307692308			0.142857			-0.14525443315506
	1			0.125			0.542310535907745
	0.307692307692308			0			0.0838374719023705
	0			0.222222			0.120052665472031
	0.307692307692308			0.222222			-0.346652776002884
	0			0			0.449370354413986
	0.454545454545455			0			0.135415241122246
	0.454545454545455			0.428571			0.347953379154205
	0.25			0			-0.141416892409325
	0.222222222222222			0			0.339443922042847
	0			0.5			0.932019174098969
	0.714285714285714			0			-0.34498730301857
	0.214285714285714			0			0.0764607861638069
	0			0			0.0716214329004288
	0.214285714285714			0.111111			-0.0761510580778122
	0.5			0.142857			-0.26489320397377
	0.214285714285714			0.142857			-0.445760577917099
	0			0			0.195643082261086
	0.25			0			0.0650222226977348
	0.25			0.166667			-0.385861039161682
	0			0			0.486237347126007
	0.25			0.428571			-0.202814325690269
	0.25			0			-0.711315751075745
	0			0.222222			-0.263841062784195
	0.25			0.166667			0.0235683601349592
	0			0.416667			-0.0830456614494324
	0.25			0.416667			-0.372083514928818
	0			0			-0.123410031199455
	0.25			0.333333			-0.352034866809845
	0.25			0			-0.186259210109711
	0.5			0.0833333			-0.309015899896622
	0.25			0			-116176962852478
	0			0.666667			0.365446805953979
	0.25			0			-0.160891100764275
	0			0.416667			0.103064462542534
	0.25			0			0.178376138210297
	0.25			0.333333			0.329083859920502
	0.25			0.111111			0.0777545347809792
	0.5			0			0.0853660702705383
	0.25			0			-0.149842128157616
	0			0			-0.00541792996227741
	0.416666666666667			0.0833333			0.380657583475113
	0.416666666666667			0			0.499974131584167
	0			0			-0.0642644166946411
	0.416666666666667			0.625			117285144329071
	0.416666666666667			0.25			-0.0958748310804367
	0			0			-0.123685173690319
	0.416666666666667			0			-0.395764023065567
	0			0.0769231			-0.377173155546188
	0.416666666666667			0.111111			-0.205364093184471
	0			0.0833333			-0.390696078538895
	0.416666666666667			0.181818			0.521309673786163
	0.416666666666667			0			0.202730059623718
	0.416666666666667			0.111111			0.669511616230011
	0			0			-0.497672498226166
	0.416666666666667			0			0.414845138788223
	NA			0			-0.541349172592163
	0.416666666666667			0.333333			-0.497436702251434
	0.5			0.111111			0.58308357000351
	0.416666666666667			0.230769			-0.1451465934515
	0.727272727272727			0.75			0.00508164148777723
	0			0.25			-0.424277633428574
	0.727272727272727			0			0.15600024163723
	0			0			NA
	0.727272727272727			0			0.409861534833908
	NA			0.25			0.0668730139732361
	0.727272727272727			0			-0.360612004995346
	0.5			0			-0.306699991226196
	0.727272727272727			0.166667			0.0765010491013527
	0			0.222222			0.39124459028244
	0.727272727272727			0			-0.089915357530117
	0			0			0.0516545102000237
	0.727272727272727			0.125			NA
	0.5			0.583333			0.193310007452965
	0.444444444444444			0.153846			0.0416235476732254
	0.444444444444444			0			-0.199489593505859
	0			0			0.294242024421692
	0.444444444444444			0.25			-0.418710500001907
	0			0			-0.197368532419205
	0.444444444444444			0			-0.00108584656845778
	0			0			0.377864331007004
	0.4375			0			0.314417719841003
	0.4375			0			0.0258244778960943
	NA			0.333333			NA
	0.5			0			0.693159759044647
	0			0.428571			-0.212948426604271
	0.416666666666667			0.111111			0.239556506276131
	0.416666666666667			0			-0.259180009365082
	0.571428571428571			0.1			-0.207473292946815
	0.571428571428571			0.285714			0.252284467220306
	0.571428571428571			0.222222			-0.297725409269333
	0.571428571428571			0.0833333			-0.00564451050013304
	0.8			0			-0.127813547849655
	0			0.2			0.185031980276108
	0.411764705882353			0			0.0761991962790489
	0			0			-0.661967217922211
	0.368421052631579			0			-0.160054460167885
	0.368421052631579			0.444444			-0.322307616472244
	0.368421052631579			0.1			-0.435883969068527
	0			0			-0.049430325627327
	0.529411764705882			0.285714			0.238824188709259
	0.529411764705882			0			-0.212136000394821
	0.529411764705882			0.142857			0.384742975234985
	0.529411764705882			0.5			-0.191376924514771
	0.529411764705882			0.153846			-0.0694437697529793
	0.5			0			-0.589899182319641
	0.529411764705882			0			-0.348664402961731
	0			0			-0.494199723005295
	0.428571428571429			0			0.426218539476395
	NA			0.0625			-0.0569163672626019
	0.428571428571429			0			-0.166691452264786
	0.4			0.166667			0.713194847106934
	0.5			0			-0.220619007945061
	0.4			0			-0.0668646395206451
	NA			0			0.429880112409592
	0.4			0.0769231			-0.370154619216919
	0.6			0.0833333			0.298711746931076
	0			0			-0.0602669939398766
	0.6			0.2			0.00669746147468686
	0			0.181818			-0.10659995675087
	0.357142857142857			0.1			0.55033677816391
	0.2			0			NA
	0			0.75			-0.259591460227966
	0.307692307692308			0			-0.128839373588562
	0.307692307692308			0.333333			0.0803669765591621
	0			0			-0.236708402633667
	0.5			0.166667			0.332996129989624
	0.5			0.166667			12258266210556
	0.384615384615385			0			-0.405764847993851
	0			0.0714286			0.0455313622951508
	0.384615384615385			0			-0.454897373914719
	0.384615384615385			0.1			NA
	0			0.538462			-0.46741646528244
	0.5			0.111111			0.433536142110825
	0.5			0.428571			-0.480937451124191
	0.5			0.125			0.17832887172699
	0			0			0.131869077682495
	0.352941176470588			0			-0.357459306716919
	0.352941176470588			0.333333			-0.501372575759888
	0.352941176470588			0			-0.303712695837021
	0			0			-0.646573066711426
	0.352941176470588			0.5			-0.100530482828617
	0.352941176470588			0.0909091			-0.113192178308964
	0.352941176470588			0.5			-0.103136405348778
	0.352941176470588			0			0.31901028752327
	0.352941176470588			0.375			-0.120157852768898
	0.352941176470588			0			-0.370508521795273
	0.352941176470588			0			0.0367210954427719
	0.333333333333333			0.333333			0.701509594917297
	0.333333333333333			0			0.00240501156076789
	0			0.3			235130333900452
	NA			0			-0.0366921871900558
	0.444444444444444			0.166667			-0.284405469894409
	NA			0.272727			-0.173962652683258
	0.444444444444444			0.555556			-0.709646284580231
	0.444444444444444			0.25			0.117633171379566
	0.4			0			0.419459760189056
	0.4			0			-0.211258858442307
	0			0.333333			0.18238577246666
	0.4			0			0.431632667779922
	0.4			0.416667			0.761844515800476
	0.555555555555556			0			0.214525237679482
	0.555555555555556			0.153846			-0.0555636696517467
	0.555555555555556			0.1			-0.191039532423019
	0.714285714285714			0.416667			-0.214722350239754
	0.5			0.1			-0.223099857568741
	0.714285714285714			0.1			-0.120827615261078
	0.714285714285714			0.0714286			0.00925711914896965
	0.272727272727273			0.153846			0.490850001573563
	0			0.181818			-0.384420335292816
	0.571428571428571			0.25			-0.280383974313736
	0.571428571428571			0.0588235			-0.159003093838692
	0.357142857142857			0.333333			0.0920124873518944
	0.357142857142857			0.333333			0.198066785931587
	0			0.333333			-0.135164171457291
	0.6			0			-0.156716585159302
	0.6			0.142857			-0.401998460292816
	0.6			0.3			-0.330204039812088
	0			0			0.253608971834183
	0.6			0.25			-0.015019322745502
	0.6			0.0833333			-0.308609306812286
	0			0			-0.0718723237514496
	0.466666666666667			0			0.678443253040314
	0.466666666666667			0.3			0.344532132148743
	0.466666666666667			0			-0.139510944485664
	0.466666666666667			0			-0.631754279136658
	0.466666666666667			0.4			0.142126247286797
	0.466666666666667			0.0833333			-0.0336811356246471
	0			0			0.29693865776062
	0.466666666666667			0.333333			-0.0340658351778984
	0.5			0			-0.134055376052856
	0.466666666666667			0			-0.138068079948425
	0.466666666666667			0.181818			0.168660134077072
	0.466666666666667			0			-0.407269805669785
	0			0.3			-0.116493992507458
	0.538461538461538			0			-0.296026140451431
	0.538461538461538			0.25			0.329176396131516
	0			0.153846			0.541442692279816
	0.538461538461538			0.0833333			0.380320906639099
	0.538461538461538			0			-0.190750628709793
	0.538461538461538			0.25			0.197641864418983
	0			0.0833333			-0.590182781219482
	0.2			0			0.0709811821579933
	0.2			0.0909091			-0.119149684906006
	0.5			0			0.0151004567742348
	0.5			0			116809713840485
	0.5			0.0909091			-0.360296040773392
	0			0			NA
	0.6			0.5			0.735240578651428
	NA			0.1			NA
	0.6			0.0833333			-0.291847378015518
	0.210526315789474			0			0.302147060632706
	0.210526315789474			0			0.770140826702118
	0.210526315789474			0.0833333			0.199328884482384
	0			0.2			-0.391620844602585
	0.375			0			NA
	0			0.153846			-0.251531928777695
	0.375			0.142857			-0.140912786126137
	0			0			-0.317423313856125
	0.375			0.272727			0.00637947209179401
	0			0.0769231			-0.690758049488068
	0.25			0			0.0465027913451195
	0			0.416667			0.354366064071655
	0.25			0.3			-0.209574967622757
	0			0.125			0.705553591251373
	0.636363636363636			0			-0.207093462347984
	0.636363636363636			0.333333			-0.213748320937157
	0.454545454545455			0			-0.332325160503387
	0.454545454545455			0.1			-0.0920100212097168
	0.454545454545455			0			0.207723334431648
	NA			0			0.0843864902853966
	0.444444444444444			0			-0.0120277618989348
	0			0			0.408327043056488
	0.444444444444444			0.111111			NA
	0.5			0.1			NA
	0.363636363636364			0.0833333			-0.105113469064236
	0.363636363636364			0			-0.630660057067871
	0.363636363636364			0.125			-0.0884602516889572
	0			0			0.051079522818327
	0.363636363636364			0			-0.162455022335052
	0.363636363636364			0.333333			-0.390709906816483
	0			0.2			-0.00491676013916731
	0.363636363636364			0.25			-0.237228244543076
	0.363636363636364			0.2			-0.117648795247078
	0.363636363636364			0.266667			-0.261336863040924
	0			0.1875			0.298022121191025
	0.307692307692308			0.222222			-0.46208193898201
	0			0.222222			0.795483469963074
	0.307692307692308			0.0833333			-0.0299939922988415
	0			0			-0.083235576748848
	0.307692307692308			0.25			-0.121736094355583
	1			0			-0.460139632225037
	0.307692307692308			0.0769231			-0.0185760725289583
	0			0.2			0.093282587826252
	0.307692307692308			0.0714286			-0.252495676279068
	0			0.0625			0.293978720903397
	0.307692307692308			0			-0.361223667860031
	0			0.5			-0.33631494641304
	0.307692307692308			0.375			-0.156791463494301
	0.416666666666667			0.0714286			0.587654590606689
	0.416666666666667			0			-0.361938804388046
	0			0.4			NA
	0.416666666666667			0.25			0.25342720746994
	0			0.125			-0.162547126412392
	0.416666666666667			0.142857			-0.171652153134346
	0.416666666666667			0.75			-0.298971027135849
	0			0.153846			0.08609439432621
	0.416666666666667			0.2			-0.345495223999023
	0.5			0			-0.439613044261932
	0.416666666666667			0			-0.286096453666687
	0.416666666666667			0			0.288415372371674
	0.416666666666667			0.111111			0.0318885780870914
	1			0.333333			0.292900204658508
	0.416666666666667			0			-0.0311896298080683
	1			0.25			-0.157234281301498
	0.333333333333333			0.166667			0.0496834963560104
	0.333333333333333			0			-0.0747105926275253
	0.333333333333333			0.0714286			0.369364798069
	0.333333333333333			0.333333			-0.0445827767252922
	0.5			0			0.353605955839157
	0.5			0			0.131940960884094
	NA			0.166667			NA
	0.5			0.333333			0.0694541558623314
	0.5			0			0.0694094076752663
	0.3			0.0833333			-0.248251214623451
	0			0			-0.450196921825409
	0.3			0.333333			0.0256194733083248
	0			0.125			NA
	0.3			0			0.0312096308916807
	0.3			0.166667			-0.294080317020416
	0.272727272727273			0.125			0.0603829734027386
	0.5			0.444444			0.759673774242401
	0.272727272727273			0.625			-0.37800544500351
	0			0.333333			-0.208418041467667
	0.272727272727273			0			-0.540802240371704
	0.272727272727273			0.111111			-0.106620170176029
	NA			0			-0.379735946655273
	0.3125			0.1			-0.185635074973106
	0			0.25			0.244499981403351
	0.3125			0			-0.072655200958252
	0.3125			0.2			NA
	0			0.0833333			0.25166180729866
	0.3125			0.5			-0.18497197329998
	0			0.428571			NA
	0.3125			0.111111			-0.626261711120605
	0.5			0			NA
	0.3125			0.0833333			0.119375251233578
	0			0			-0.231004774570465
	0.1875			0.0833333			-0.190493151545525
	0.1875			0			0.590980291366577
	0.1875			0.428571			-0.122290849685669
	0			0.166667			0.049580805003643
	0.1875			0.4			-0.0664368495345116
	0.1875			0			-0.0749690681695938
	0.1875			0			-0.309690982103348
	0			0.142857			-0.839962065219879
	0.545454545454545			0.25			0.00238993670791388
	0			0			0.128465905785561
	0.545454545454545			0			0.42734882235527
	0			0			0.660868465900421
	0.461538461538462			0.0666667			NA
	0			0.222222			0.964700877666473
	0.461538461538462			0.0909091			-0.308592587709427
	0.333333333333333			0			0.702383100986481
	0.333333333333333			0			0.0989939942955971
	0			0.1			0.0672272741794586
	0.333333333333333			0.25			-0.651402950286865
	0.333333333333333			0.166667			-0.352816492319107
	0			0.125			-0.151044398546219
	0.214285714285714			0			-0.504855573177338
	0			0			-0.179927691817284
	0.214285714285714			0			-0.515775263309479
	0.214285714285714			0			0.199104979634285
	0.5			0.428571			0.0790891274809837
	0.214285714285714			0.454545			-0.623116016387939
	0			0			0.456555217504501
	0.214285714285714			0.142857			-0.682784974575043
	0.214285714285714			0			-0.297270119190216
	0			0			-0.395315766334534
	0.214285714285714			0			-0.577107965946198
	0			0			-0.63938170671463
	0.25			0.0833333			NA
	0.25			0			-0.354498624801636
	0			0.333333			NA
	0.555555555555556			0			0.39302933216095
	0.555555555555556			0			-0.188375696539879
	0			0.285714			-0.473796129226685
	0.555555555555556			0.0833333			0.236117601394653
	NA			0.125			-0.481284976005554
	0.363636363636364			0.0833333			0.299881637096405
	0.5			0			0.302123874425888
	0.363636363636364			0			0.289986699819565
	0.461538461538462			0			-0.0759344547986984
	0.461538461538462			0.333333			0.629142582416534
	1			0.285714			0.156939193606377
	0.461538461538462			0.0833333			-0.0339598804712296
	NA			0			NA
	0.461538461538462			0.363636			-0.47771629691124
	0			0			0.210409820079803
	0.461538461538462			0			-0.560104668140411
	0			0.285714			131293189525604
	0.5			0			0.0239784643054008
	0			0.428571			0.181113854050636
	0.5			0.142857			-0.319986671209335
	0			0			0.421450078487396
	0.5			0.416667			0.136928141117096
	0.5			0.2			0.381473898887634
	0.5			0.0833333			-0.132317006587982
	0.5			0.181818			NA
	0.5			0			0.898436963558197
	0.375			0.333333			0.163366496562958
	0.5			0.111111			NA
	0.375			0			0.573255002498627
	NA			0.272727			0.302717417478561
	0.3			0.2			-0.1840880215168
	0			0			0.403054803609848
	0.333333333333333			0.111111			-0.152782529592514
	NA			0.0769231			-0.190044671297073
	0.444444444444444			0.0833333			10228670835495
	0.5			0.0833333			0.0320626199245453
	0.5			0			-0.194243282079697
	0.5			0			0.347260773181915
	0			0.142857			-6.5688e+09
	0.5			0.214286			0.132836446166039
	0.5			0			0.316440165042877
	0.5			0			-0.26269394159317
	0			0.583333			-0.424534171819687
	0.5			0			-0.371642202138901
	0			0			0.078390508890152
	0.5			0			-0.276643514633179
	0.5			0.0833333			0.535973489284515
	0.25			0.285714			-0.0730516538023949
	0			0			-0.214692488312721
	0.25			0.285714			-0.20056888461113
	0			0.153846			0.362924188375473
	0.25			0.125			0.333387792110443
	0.5			0			-0.0166466385126114
	0.25			0			-0.0157848298549652
	0.25			0.0666667			-0.12818431854248
	0			0			-0.205521196126938
	0.25			0.272727			-0.390112191438675
	0.25			0			-0.452672928571701
	0			0.545455			109469997882843
	0.25			0.714286			-0.121886126697063
	0			0			-0.137952908873558
	0.428571428571429			0			-0.462252825498581
	0			0.375			0.665421962738037
	0.214285714285714			0.307692			0.821569979190826
	0.214285714285714			0.75			0.00469857780262828
	0.214285714285714			0.571429			0.0182330030947924
	0			0.142857			0.235281616449356
	0.1875			0.1			-0.339041441679001
	0			0.333333			-0.521125018596649
	0.1875			0.25			0.162098929286003
	0			0.166667			-0.282876402139664
	0.357142857142857			0.0833333			-0.573193490505219
	0			0.625			-0.72896683216095
	0.357142857142857			0			0.333918482065201
	0			0.181818			0.170085057616234
	0.357142857142857			0			-0.471273213624954
	0.357142857142857			0.454545			-0.506265461444855
	0.357142857142857			0.416667			0.118554852902889
	0.363636363636364			0.285714			NA
	0.5			0.416667			0.190230637788773
	0.363636363636364			0.333333			0.712308943271637
	0.363636363636364			0			-0.111852712929249
	0			0			0.0804509073495865
	0.545454545454545			0.166667			-0.308075249195099
	0.545454545454545			0.266667			-0.361876100301743
	1			0.333333			0.898126423358917
	0.545454545454545			0			-0.195914670825005
	0.363636363636364			0.444444			-0.625103294849396
	0			0.0833333			-0.482821732759476
	0.363636363636364			0.125			-0.0397952646017075
	0			0.285714			-0.393944680690765
	0.363636363636364			0			0.143229946494102
	NA			0.0833333			0.365334779024124
	0.454545454545455			0.125			-0.552997648715973
	0.818181818181818			0			-0.185663282871246
	0.818181818181818			0.25			0.0527565814554691
	0.636363636363636			0.1			-0.0832427740097046
	0.625			0			-0.33957114815712
	0.625			0			-0.446989744901657
	0.230769230769231			0			-0.605834722518921
	0.230769230769231			0			0.0200740359723568
	0.230769230769231			0.0714286			-0.213902354240417
	0.384615384615385			0.125			0.359638720750809
	0.384615384615385			0.133333			-0.413403332233429
	0.25			0.333333			-0.060330156236887
	0			0.3			-0.148438274860382
	0.25			0			-0.217692509293556
	0			0			0.0544744618237019
	0.25			0			NA
	0.333333333333333			0.125			-0.259975165128708
	0.333333333333333			0.125			-0.402506232261658
	0.642857142857143			0.181818			0.294795334339142
	0			0.125			-0.189267352223396
	0.642857142857143			0.0714286			-0.251854240894318
	0.5			0.5			-0.186674058437347
	0.642857142857143			0.4			-0.246667519211769
	0.642857142857143			0			-0.871227741241455
	0			0			-0.104783400893211
	0.642857142857143			0.416667			-0.362176835536957
	0			0			-0.336577236652374
	0.642857142857143			0			-0.447961449623108
	NA			0.166667			NA
	0.642857142857143			0			-0.372201800346375
	0.307692307692308			0.0833333			0.212322816252708
	0.307692307692308			0			0.200683087110519
	0.307692307692308			0.333333			-0.79214733839035
	0.307692307692308			0.428571			-0.489373832941055
	0.5			0.416667			-0.0310036558657885
	0.307692307692308			0.4			-0.548775970935822
	0.5			0			-102632093429565
	0.307692307692308			0			-0.112753175199032
	0.5			0.0666667			0.673877060413361
	0.307692307692308			0.333333			-0.421161264181137
	0			0.125			0.131133243441582
	0.307692307692308			0			-0.233786150813103
	0			0.166667			-0.12095208466053
	0.230769230769231			0.0666667			-0.195823505520821
	0			0			-0.153474092483521
	0.230769230769231			0.142857			0.147405415773392
	0.5			0			-0.19190788269043
	0.230769230769231			0			0.210307598114014
	1			0.125			-0.732131838798523
	0.230769230769231			0.363636			-0.677386879920959
	0.230769230769231			0			0.118252731859684
	0.230769230769231			0.285714			-0.531603217124939
	NA			0.333333			-0.0511087626218796
	0.230769230769231			0			-0.21679724752903
	0.230769230769231			0.181818			-0.0315563082695007
	0.625			0.333333			-0.32745686173439
	0.625			0			0.0990180745720863
	0.4375			0			-0.453829497098923
	0.4375			0			-0.442411214113235
	0.4375			0			NA
	0.4375			0			NA
	NA			0			0.180151924490929
	0.4375			0.111111			-0.513188242912292
	0.5			0			-0.326514422893524
	0.4375			0			-0.00872414465993643
	0			0			0.43655076622963
	0.4375			0.222222			0.111017145216465
	0.4375			0			-0.430199950933456
	0.4375			0			-0.523190021514893
	0			0.333333			-0.397972375154495
	0.4375			0.2			-0.422527134418488
	0			0.416667			-0.0840713530778885
	0.4375			0.0833333			-0.221239253878593
	0.4375			0			-0.616235673427582
	0.363636363636364			0			-0.243839368224144
	0.363636363636364			0			0.174933642148972
	0.363636363636364			0			-0.0435845442116261
	0.363636363636364			0.166667			0.497024267911911
	0.375			0.285714			-0.139658823609352
	0.375			0.111111			-0.181168988347054
	0			0.181818			-114218497276306
	0.375			0			-0.365383863449097
	0.214285714285714			0.272727			-0.620353102684021
	0.214285714285714			0.2			-0.265246719121933
	0.214285714285714			0.166667			0.398908346891403
	0.214285714285714			0.111111			0.764349162578583
	0.55			0.166667			-0.285034149885178
	0.611111111111111			0.555556			0.0438271537423134
	NA			0			-0.184118866920471
	0.611111111111111			0.1			-0.309438914060593
	0.611111111111111			0			-0.212457224726677
	0.611111111111111			0.555556			0.209361702203751
	0.5			0			0.596389055252075
	0.333333333333333			0.555556			-0.16917397081852
	0			0			NA
	0.333333333333333			0			-0.166743025183678
	0			0			0.052307665348053
	0.333333333333333			0			0.115099012851715
	0.5			0.25			-0.410421192646027
	0.333333333333333			0.166667			0.0623664706945419
	NA			0			NA
	0.333333333333333			0			-0.156617864966393
	0.333333333333333			0.0909091			-0.712335050106049
	0.1875			0			-0.344834119081497
	0.1875			0.4			-0.638823628425598
	0.1875			0.25			NA
	0.1875			0.0833333			NA
	0.0909090909090909			0.5			0.138533875346184
	0.222222222222222			0			0.9662766456604
	0.222222222222222			0.25			0.359278917312622
	0.222222222222222			0			-0.607803583145142
	0.25			0			0.290188133716583
	0.25			0.444444			-0.00824763253331184
	0.25			0.375			0.276909321546555
	0.25			0.2			-0.314672112464905
	0.25			0			-0.671029686927795
	0.25			0			-0.380400240421295
	NA			0			0.201430559158325
	0.25			0			0.388938307762146
	0.25			0.222222			NA
	0.25			0.133333			-0.0764379054307938
	0.333333333333333			0.333333			0.0707450211048126
	0.333333333333333			0.3			0.0721821486949921
	0.5			0			-0.19683450460434
	0.363636363636364			0.0833333			-0.0267182998359203
	0.5			0.5			0.51664400100708
	0.333333333333333			0			0.328073292970657
	0			0			-0.232453584671021
	0.333333333333333			0.285714			-0.0978291928768158
	0			0.333333			0.132393479347229
	0.333333333333333			0.166667			0.0434948764741421
	0.333333333333333			0			-0.0186006184667349
	0.5			0			0.143390357494354
	0.333333333333333			0			0.15705394744873
	NA			0			-0.263306498527527
	0.333333333333333			0.0833333			-0.155482903122902
	0.5			0			-0.307362377643585
	0.333333333333333			0			0.0817187130451202
	0			0			-0.0104019399732351
	0.333333333333333			0			0.168989628553391
	0.25			0			-0.021282410249114
	0.25			0.416667			-0.336850166320801
	0.25			0			-0.143701478838921
	0			0			NA
	0.25			0			-0.246618151664734
	0.25			0.222222			0.0204082019627094
	0.25			0			0.105083152651787
	0.25			0			-0.679329454898834
	0.5			0.125			0.0787263065576553
	0.5			0.181818			-0.329299688339233
	0.625			0			0.238609090447426
	0.5			0.0833333			0.368831247091293
	0.625			0			-0.0837764665484428
	0.625			0			-0.08262038230896
	0.5			0.5			-0.0908543169498444
	0.368421052631579			0.0833333			-0.12140554189682
	0.368421052631579			0			0.0501691251993179
	0.368421052631579			0			0.0492970533668995
	0.368421052631579			0.25			-0.145725160837173
	0.368421052631579			0.181818			0.111858263611794
	0.368421052631579			0.0833333			0.0515707656741142
	0.368421052631579			0			-0.172586232423782
	0.5			0			-0.185918018221855
	0.368421052631579			0.333333			0.206224679946899
	0.368421052631579			0.222222			0.272174715995789
	0.368421052631579			0			-0.389504581689835
	0			0.0714286			-0.268671840429306
	0.368421052631579			0.333333			0.494677305221558
	0.4			0.363636			0.308791249990463
	0.444444444444444			0			-0.349462568759918
	0.357142857142857			0.25			-0.020358320325613
	0.357142857142857			0.555556			-0.227823600172997
	0.357142857142857			0			-0.241520613431931
	0			0			-0.624016463756561
	0.357142857142857			0			0.390984505414963
	0			0			0.31950518488884
	0.357142857142857			0			0.615353882312775
	0.416666666666667			0.142857			-0.499859899282455
	0.416666666666667			0.25			0.258935779333115
	0.416666666666667			0.444444			-0.508535385131836
	0			0.0714286			0.155606955289841
	0.416666666666667			0			-0.4715755879879
	0.5			0.0833333			NA
	0.416666666666667			0.444444			-0.235396385192871
	0			0.222222			0.605471611022949
	0.285714285714286			0.333333			-0.0545916073024273
	0.285714285714286			0.25			-0.297711879014969
	0.3125			0.2			0.104748621582985
	0.3125			0.153846			-0.705253005027771
	0.5			0.222222			0.142718091607094
	0.3125			0.5			0.169939085841179
	0			0.1			0.029721312224865
	0.25			0			0.295992016792297
	0.25			0.153846			-0.0285360142588615
	0.444444444444444			0			0.906432867050171
	0.444444444444444			0			0.202801257371902
	0.444444444444444			0.166667			-0.0857682079076767
	0.5			0.111111			NA
	0.571428571428571			0			NA
	0.571428571428571			0			NA
	0.571428571428571			0			-0.27140200138092
	0.461538461538462			0			0.23062789440155
	0.461538461538462			0.0833333			0.068467915058136
	0.5			0			0.0287531372159719
	0.461538461538462			0.142857			-0.0683584585785866
	0			0.125			-0.0578112415969372
	0.461538461538462			0.333333			NA
	NA			0.428571			0.323027729988098
	0.461538461538462			0			0.222195610404015
	0			0.2			0.239190593361855
	0.571428571428571			0.166667			-0.480958044528961
	0			0			0.0663618147373199
	0.571428571428571			0			-0.159852281212807
	0.5			0.1			-0.0428787879645824
	0.571428571428571			0.3			-0.745062232017517
	0			0.0833333			-0.561823010444641
	0.363636363636364			0			-0.115445531904697
	0.363636363636364			0			0.0853312611579895
	0.363636363636364			0			0.267659962177277
	0.454545454545455			0			-0.123699083924294
	0.454545454545455			0.2			0.380605906248093
	0.5			0.333333			0.133383706212044
	0.454545454545455			0			0.862159013748169
	0.454545454545455			0			-0.496455639600754
	0.444444444444444			0			0.0892132222652435
	0.444444444444444			0			-0.208848252892494
	0.5			0			-0.358397245407104
	0.666666666666667			0.111111			-0.00303435977548361
	0			0			0.195734098553658
	0.421052631578947			0.363636			0.155396670103073
	0.421052631578947			0.333333			-0.205233857035637
	0.5			0.416667			0.0945587828755379
	0.421052631578947			0.0909091			0.840147733688354
	0.421052631578947			0.285714			0.314092069864273
	0.421052631578947			0			0.659896433353424
	0.421052631578947			0.3			0.10242872685194
	0.421052631578947			0			0.0417929403483868
	0			0			0.197172820568085
	0.555555555555556			0.333333			0.023023184388876
	0			0.166667			-0.478330433368683
	0.555555555555556			0			0.197785422205925
	0			0.153846			0.304972141981125
	0.555555555555556			0			-0.465553194284439
	0			0.0833333			NA
	0.555555555555556			0.166667			-0.181683078408241
	0.266666666666667			0.125			0.677528500556946
	0.266666666666667			0.0666667			-0.451279073953629
	0			0.125			-0.202559292316437
	0.25			0			-0.0961636006832123
	0			0.333333			-0.221240729093552
	0.25			0.285714			0.661182165145874
	0.363636363636364			0			0.209292113780975
	0.5			0			-0.0953836515545845
	0.363636363636364			0.1			0.147501662373543
	0.363636363636364			0.333333			-0.39111265540123
	0.363636363636364			0			-0.0641811266541481
	0.363636363636364			0			0.820621371269226
	0.363636363636364			0			-0.30106520652771
	0.363636363636364			0			-0.119683526456356
	0.230769230769231			0			-0.570026397705078
	0.230769230769231			0.166667			-0.0355156771838665
	0.230769230769231			0.5			-0.366633921861649
	0			0			-0.241903036832809
	0.375			0.333333			-0.00895170494914055
	0.375			0			-0.364734292030334
	0.375			0.0909091			0.101685591042042
	0.636363636363636			0			-0.219252288341522
	0.636363636363636			0			-0.012358458712697
	0.5			0.416667			-0.0469382964074612
	0			0.0666667			-0.0270517095923424
	0.5			0.0666667			0.142325460910797
	0.5			0.5			-0.177316814661026
	0.5			0			0.0492895767092705
	0.5			0			-0.152767613530159
	0.5			0.2			0.325918138027191
	0.5			0.142857			-0.0495770052075386
	0			0.111111			-0.191882967948914
	0.5			0			-0.0760675519704819
	0.5			0.272727			0.0402969233691692
	0.5			0			-0.0406791903078556
	0.5			0			0.379128605127335
	0.5			0			-0.446266919374466
	0			0.333333			0.0157916694879532
	0.5			0			-0.0999507904052734
	0.5			0			-0.508401572704315
	0.5			0			-0.536191165447235
	0.5			0			0.395939975976944
	0.5			0			-0.629062712192535
	0.5			0			NA
	0			0.428571			-0.19857257604599
	0.444444444444444			0.25			-0.48840343952179
	0			0.0833333			-0.239940822124481
	0.444444444444444			0.0833333			0.23163478076458
	0.5			0.666667			NA
	0.444444444444444			0.25			-0.0538705959916115
	NA			0.333333			-0.157461196184158
	0.444444444444444			0			-0.522159278392792
	0			0			0.206098467111588
	0.454545454545455			0.0909091			-0.374584376811981
	0.142857142857143			0.111111			0.478941977024078
	0.142857142857143			0.285714			0.0933784916996956
	0.142857142857143			0			-0.0714949890971184
	0.142857142857143			0			-0.000396382878534496
	0			0			-0.420777976512909
	0.25			0.0833333			0.0456230007112026
	NA			0			-0.171081021428108
	0.25			0.117647			-0.627294540405273
	0.25			0.0833333			-0.413115084171295
	0.25			0.0833333			NA
	0.25			0			-0.555952429771423
	0.25			0			0.0782651975750923
	0.25			0			0.254961371421814
	0.25			0.2			-0.274924039840698
	0.25			0.153846			-0.346205204725266
	0.25			0			-0.552112281322479
	0.294117647058824			0.285714			-0.229306042194366
	0.294117647058824			0			0.68719869852066
	0.466666666666667			0.181818			0.181567475199699
	0.333333333333333			0			-0.162087932229042
	0.333333333333333			0.222222			-0.723187386989594
	0			0			-0.397131025791168
	0.333333333333333			0.375			0.254095464944839
	0.428571428571429			0.0769231			NA
	0.428571428571429			0.0833333			-0.228805676102638
	0.333333333333333			0			-0.102518349885941
	0.333333333333333			0			0.347145587205887
	0.5			0.285714			-0.225516900420189
	0.333333333333333			0.166667			0.104234419763088
	0			0			0.214392513036728
	0.333333333333333			0.0833333			-0.155374318361282
	0			0.666667			-0.240288302302361
	0.3125			0.333333			-0.223311498761177
	0			0.0833333			-0.030310021713376
	0.3125			0.111111			-0.538716495037079
	0			0			0.739163815975189
	0.3125			0.416667			-0.250815272331238
	0			0			0.454084753990173
	0.3125			0.545455			-0.248096808791161
	0.357142857142857			0.2			-0.789357960224152
	NA			0.142857			-0.280902147293091
	0.357142857142857			0			0.0404326766729355
	0.357142857142857			0.416667			0.177664309740067
	0.583333333333333			0.1			-0.133658036589622
	0			0.166667			0.21031166613102
	0.583333333333333			0			-0.055676132440567
	0			0			-113904511928558
	0.7			0.0666667			-0.529383838176727
	0.7			0			-0.706481754779816
	0.5			0			0.244054317474365
	0.461538461538462			0			0.637732088565826
	0.5			0			0.0518970154225826
	0.461538461538462			0.142857			-0.243680953979492
	0			0.333333			0.288297146558762
	0.461538461538462			0.0833333			-0.0747710913419724
	0.5			0.181818			-0.316045820713043
	0.5			0.111111			0.787577509880066
	0.5			0			-0.261449635028839
	0.5			0.125			-0.274699598550797
	0.5			0.285714			-0.52277797460556
	0			0			0.218612894415855
	0.5			0.0833333			-0.214711368083954
	0			0.0833333			0.5174840092659
	0.5			0			0.00642630830407143
	NA			0			NA
	0.555555555555556			0.272727			-0.211141809821129
	0.166666666666667			0			-0.378612667322159
	0			0			-0.0583625249564648
	0.166666666666667			0.0833333			0.000917018856853247
	0.166666666666667			0			0.112134210765362
	0.166666666666667			0.285714			-0.108246460556984
	0.166666666666667			0.333333			-0.0192592740058899
	0.277777777777778			0			0.840131282806396
	NA			0.166667			-0.616965889930725
	0.277777777777778			0.166667			-0.070291094481945
	0.2			0			0.439666658639908
	0			0.1			-0.612695276737213
	0.2			0			-0.439844280481339
	0			0.0909091			-0.178030773997307
	0.2			0			0.124314300715923
	0.2			0			NA
	0			0			-0.369402140378952
	0.363636363636364			0			-0.0426474064588547
	0.363636363636364			0.333333			-0.0677788332104683
	0.363636363636364			0			NA
	0			0.375			-0.0880965143442154
	0.363636363636364			0			-0.790054500102997
	0.307692307692308			0.1			-0.446035027503967
	0.307692307692308			0			-0.256543308496475
	0.307692307692308			0.0833333			-0.647313952445984
	0			0.0625			-0.130526781082153
	0.307692307692308			0			NA
	0.307692307692308			0			0.239845678210258
	0.375			0.0833333			101814258098602
	0.375			0			0.372330814599991
	0.375			0.125			-0.173378273844719
	0.375			0.0714286			0.218621641397476
	0.461538461538462			0.25			0.238533675670624
	0.461538461538462			0.333333			-0.187763795256615
	0.461538461538462			0			-0.113077752292156
	NA			0.272727			-0.559482216835022
	0.461538461538462			0.2			-0.372576296329498
	0.461538461538462			0.0833333			-0.363079220056534
	0			0.222222			-0.126082971692085
	0.461538461538462			0.0909091			-0.242377772927284
	0.461538461538462			0			0.0719456300139427
	0.272727272727273			0			0.0448335707187653
	0.230769230769231			0			0.428533941507339
	0.5			0.625			-0.116351842880249
	0.230769230769231			0.111111			0.182065337896347
	0			0.5			-0.0282082986086607
	0.230769230769231			0.4			-0.290647089481354
	0			0			-0.0353102535009384
	0.230769230769231			0.25			-0.339611887931824
	0.230769230769231			0.111111			-0.44163116812706
	0			0			0.296230614185333
	0.230769230769231			0.0833333			-0.550428867340088
	NA			0.363636			0.188265144824982
	0.230769230769231			0.272727			-0.216374784708023
	0			0			-0.462264329195023
	0.333333333333333			0			-0.202081367373466
	NA			0.666667			0.641097128391266
	0.333333333333333			0.2			-0.0642624795436859
	0			0.714286			-0.106233082711697
	0.333333333333333			0.25			-0.101769797503948
	0.333333333333333			0.25			0.413120090961456
	0.333333333333333			0			0.308712720870972
	0.5			0			0.0558914579451084
	0.333333333333333			0			0.560814440250397
	NA			0			0.496194154024124
	0.384615384615385			0.5			0.50989305973053
	0			0			-0.128350794315338
	0.384615384615385			0			-0.0361379012465477
	NA			0.222222			-0.406822890043259
	0.333333333333333			0.125			0.0490714721381664
	0.333333333333333			0.25			-0.207371786236763
	0.3			0			-0.16207480430603
	0			0			-0.209369689226151
	0.3			0			0.141215115785599
	0.5			0.125			-0.244636982679367
	0.3			0			0.213464811444283
	0.3			0.333333			0.583295702934265
	0.5			0			NA
	0.75			0.285714			0.0388722233474255
	0			0			-0.314212381839752
	0.75			0.153846			0.172964498400688
	0.75			0.166667			-0.403118580579758
	NA			0.125			-0.343097507953644
	0.75			0.416667			0.235021442174911
	NA			0			0.360176235437393
	0.357142857142857			0			-0.0531318411231041
	0			0			0.541804194450378
	0.357142857142857			0.166667			0.329835057258606
	0			0			-0.14212329685688
	0.357142857142857			0.25			-0.448569267988205
	0.5			0			-0.260565221309662
	0			0			0.313566923141479
	0.5			0.222222			-0.210959851741791
	0.428571428571429			0.25			0.311251103878021
	0.5			0			-0.437890291213989
	0.428571428571429			0.285714			-0.46670213341713
	0.428571428571429			0.166667			-0.710513830184937
	0.428571428571429			0			-0.308209955692291
	NA			0.176471			NA
	0.428571428571429			0.461538			0.0832537487149239
	0.363636363636364			0			-0.309039562940598
	0			0.222222			-0.750870525836945
	0.363636363636364			0.1			0.212161973118782
	0			0			-0.00579054746776819
	0.363636363636364			0.272727			0.175537601113319
	0			0.0833333			-0.763387441635132
	0.363636363636364			0.166667			0.0707136690616608
	0			0			-0.073006771504879
	0.363636363636364			0			-0.0572999604046345
	0			0.111111			0.0603122003376484
	0.363636363636364			0			-0.158813253045082
	0.416666666666667			0.166667			0.105591081082821
	0			0			-0.476149618625641
	0.416666666666667			0.0769231			-0.23698902130127
	0.266666666666667			0			-0.194789126515388
	0.5			0.333333			0.0135282399132848
	0.266666666666667			0.363636			0.0369759388267994
	0			0.0833333			0.210466623306274
	0.266666666666667			0.25			-0.105262368917465
	NA			0.333333			0.254818975925446
	0.636363636363636			0.416667			-0.133626997470856
	0			0.333333			NA
	0.636363636363636			0.25			-0.11976108700037
	0			0			NA
	0.235294117647059			0			0.61826503276825
	0.235294117647059			0.625			-0.0611408725380898
	0.235294117647059			0			0.410571843385696
	0.333333333333333			0			-0.402861982584
	0.333333333333333			0.333333			0.2059126496315
	0.333333333333333			0			0.220932677388191
	0.416666666666667			0.166667			0.795440018177032
	NA			0.555556			0.152758195996284
	0.416666666666667			0.111111			0.0835354253649712
	0.421052631578947			0			NA
	0.421052631578947			0			-0.433995634317398
	0.421052631578947			0			-0.210118278861046
	0.421052631578947			0.272727			0.185694396495819
	0.5			0.444444			-0.733381152153015
	0.470588235294118			0.181818			-0.068757139146328
	0			0.125			-0.132775187492371
	0.421052631578947			0.0833333			-0.478688687086105
	NA			0.375			0.0719911307096481
	0.421052631578947			0			-0.229567468166351
	0.421052631578947			0			-0.418118596076965
	NA			0			NA
	0.5			0.0909091			0.261695474386215
	0.444444444444444			0			NA
	0.444444444444444			0			0.0820552110671997
	0.444444444444444			0			0.537997603416443
	0.15			0.333333			0.088927298784256
	0			0.0833333			-0.0777367874979973
	0.15			0			-0.0677813440561295
	0.15			0.333333			-0.716172993183136
	0.4			0			0.381109684705734
	0			0			0.0955724939703941
	0.1			0.166667			-0.418888658285141
	0.1			0.0833333			0.353355884552002
	0.428571428571429			0.444444			0.652749836444855
	NA			0.0714286			-0.567170441150665
	0.384615384615385			0.625			-0.365926086902618
	0			0.25			0.488804847002029
	0.333333333333333			0.166667			-0.612429797649384
	1			0.375			-0.281696945428848
	0.333333333333333			0			-0.0476586893200874
	0			0			-0.320509225130081
	0.333333333333333			0			-0.453346371650696
	0			0			-0.580693960189819
	0.333333333333333			0			NA
	0.333333333333333			0.333333			-0.274033933877945
	0			0.428571			-0.087581992149353
	0.333333333333333			0			0.0534814707934856
	0.333333333333333			0			-0.216979086399078
	0.333333333333333			0.166667			NA
	1			0.166667			NA
	0.333333333333333			0.25			-0.472931116819382
	0			0.0666667			0.251093298196793
	0.454545454545455			0.181818			-0.366972327232361
	0.454545454545455			0.166667			0.758503019809723
	0			0.2			0.0381952300667763
	0.166666666666667			0			-0.793396592140198
	0.166666666666667			0.2			-0.229589566588402
	0			0.333333			0.152531564235687
	0.166666666666667			0.333333			0.226310774683952
	1			0.2			0.112368687987328
	0.357142857142857			0			-0.362492620944977
	0.357142857142857			0			0.0299626309424639
	0.3125			0			-0.126468375325203
	0.5			0			0.215117216110229
	0.3125			0.25			0.0151530168950558
	0.3125			0.333333			-0.111749649047852
	0.3125			0.25			0.244885608553886
	0			0.0833333			-0.0483151860535145
	0.3125			0.25			-0.562079071998596
	0.3125			0.0833333			-0.107765085995197
	NA			0			0.081677608191967
	0.3125			0.333333			-0.59448766708374
	1			0.181818			NA
	0.444444444444444			0.7			0.375441193580627
	NA			0.5			0.0275296978652477
	0.444444444444444			0.555556			0.208659380674362
	0.444444444444444			0.0833333			-0.0354605689644814
	0.428571428571429			0			-0.303066492080688
	0.222222222222222			0.0833333			NA
	0.222222222222222			0.111111			-0.349625319242477
	0.5			0			-0.119739130139351
	0.444444444444444			0.181818			0.471910029649734
	0.444444444444444			0.833333			-0.377011775970459
	0.333333333333333			0.153846			-0.491479963064194
	0.333333333333333			0			-0.677242875099182
	0.285714285714286			0.416667			0.259973794221878
	0.285714285714286			0			-0.271537780761719
	0.454545454545455			0			0.0297837536782026
	0.454545454545455			0			-0.304880708456039
	0			0			-0.522238910198212
	0.454545454545455			0.0833333			0.195111468434334
	0			0			139528810977936
	0.454545454545455			0.25			0.180082380771637
	1			0.2			0.291643589735031
	0.454545454545455			0.0833333			-0.318736970424652
	0			0			-0.509035408496857
	0.454545454545455			0			-0.09039057046175
	0.454545454545455			0.1			NA
	NA			0.153846			0.0457379966974258
	0.5			0.0833333			-0.0138075342401862
	0.5			0			-0.363816291093826
	0.363636363636364			0.0666667			0.539760053157806
	0.363636363636364			0			-0.385201424360275
	0.363636363636364			0			0.0974176600575447
	0.5			0			-0.167112216353416
	0.363636363636364			0.428571			-0.084123395383358
	0			0.153846			0.319809347391129
	0.363636363636364			0			-0.103316783905029
	0.5			0.4			-0.253441661596298
	0.363636363636364			0			-0.0465002693235874
	NA			0			0.177253663539886
	0.333333333333333			0			0.250317066907883
	0.333333333333333			0			-0.523213267326355
	0			0.222222			-0.293609976768494
	0.333333333333333			0.142857			0.164934173226357
	0.333333333333333			0.428571			0.0140459733083844
	0.333333333333333			0			-0.348048537969589
	0.5			0.333333			-0.439016342163086
	0.272727272727273			0.416667			0.0977347865700722
	0.272727272727273			0			101595425605774
	0.272727272727273			0			0.0556759834289551
	0.272727272727273			0.153846			0.294873058795929
	0			0.2			-0.553941249847412
	0.333333333333333			0.25			0.538537085056305
	NA			0.125			0.531927049160004
	0.333333333333333			0.3			-0.0285598821938038
	0.333333333333333			0.153846			0.534786105155945
	0.333333333333333			0.1			NA
	0.5			0			-0.592146933078766
	0.238095238095238			0			0.454415768384933
	0.238095238095238			0.142857			0.497475057840347
	0.5			0.117647			0.449133723974228
	0.9			0.142857			-0.0793025121092796
	0.9			0.555556			-0.0740462318062782
	0			0			-0.242688447237015
	0.7			0.25			0.0995742976665497
	0.7			0			-0.210296481847763
	0.571428571428571			0.125			-0.392278552055359
	0			0			NA
	0.315789473684211			0			0.753233134746552
	0.625			0.545455			0.547474682331085
	0.375			0.3			NA
	0.375			0.272727			NA
	0.375			0			0.090114563703537
	0.25			0			-0.425594806671143
	0.5			0.117647			0.118998691439629
	0.25			0.272727			0.412704735994339
	0.25			0.3			0.643140852451324
	0			0.2			0.352717965841293
	0.25			0.333333			-0.28496441245079
	0.25			0			0.0578189454972744
	0.25			0.0833333			-0.0164312217384577
	0.416666666666667			0			NA
	0.5			0.1			-0.0417421460151672
	0.5			0			-0.625485837459564
	0.473684210526316			0.25			-0.190996512770653
	0.529411764705882			0.117647			0.0114276017993689
	0			0			-0.251087725162506
	0.529411764705882			0.0833333			-0.31936964392662
	0			0.111111			-0.852194964885712
	0.529411764705882			0			0.00407754862681031
	0			0.333333			-0.177720427513123
	0.529411764705882			0			-0.713750064373016
	0.8			0.461538			-0.588484048843384
	0			0			-0.249042004346848
	0.8			0.285714			-0.520646035671234
	0.8			0.125			-0.228474289178848
	0			0.5			-0.238990560173988
	0.571428571428571			0.0714286			0.116339117288589
	0.368421052631579			0			-0.559650480747223
	0.368421052631579			0			0.166202947497368
	0			0.1			-0.570067048072815
	0.555555555555556			0.222222			-0.56887423992157
	0.555555555555556			0			0.26269543170929
	0.25			0			0.254888325929642
	0.25			0			-0.826902627944946
	0.25			0.111111			-0.179590880870819
	0			0.181818			-0.264909416437149
	0.25			0			0.360453128814697
	0.25			0			-0.534064292907715
	0.375			0			0.000104311533505097
	NA			0.166667			-0.049497339874506
	0.375			0.3			0.489821940660477
	0.571428571428571			0.166667			-0.0598712675273418
	0.571428571428571			0.0833333			0.0532879158854485
	0.571428571428571			0			0.340965628623962
	NA			0.25			0.245918348431587
	0.666666666666667			0			0.320938050746918
	0.363636363636364			0.153846			-0.177925497293472
	NA			0.111111			0.697572886943817
	0.363636363636364			0			0.192680552601814
	0			0.1			0.190977185964584
	0.363636363636364			0.111111			-0.344180583953857
	0.363636363636364			0.0833333			-0.0896924138069153
	0			0.0833333			-0.332741498947144
	0.363636363636364			0			-0.151980862021446
	0			0.181818			-0.265980392694473
	0.363636363636364			0.333333			-0.0761646404862404
	0.5			0.333333			-0.426316767930984
	0.363636363636364			0			0.0335854813456535
	0.461538461538462			0			-0.729901790618896
	0.461538461538462			0.1			-0.596289932727814
	0			0.0833333			-0.279315322637558
	0.545454545454545			0.166667			NA
	0			0.25			-0.861631572246552
	0.545454545454545			0.0833333			NA
	0			0			0.0945816412568092
	0.545454545454545			0.0833333			-0.278016179800034
	0.545454545454545			0			-0.471481055021286
	0			0			-0.463129818439484
	0.545454545454545			0.416667			-0.110271021723747
	0			0.1			NA
	0.176470588235294			0.2			0.701084196567535
	0.176470588235294			0			-0.169218525290489
	NA			0.333333			-0.310433328151703
	0.176470588235294			0.1			-0.182962074875832
	0.833333333333333			0.666667			-0.141546934843063
	0.428571428571429			0.0833333			263262367248535
	0.428571428571429			0			0.0312371682375669
	0.428571428571429			0.5			0.0613394118845463
	0.428571428571429			0.111111			-0.273670166730881
	0			0.222222			0.0212947279214859
	0.571428571428571			0.0833333			-0.176168382167816
	0.5			0.166667			0.226276189088821
	0.571428571428571			0			NA
	0.384615384615385			0.0833333			0.38159105181694
	0.5			0.3			-0.494718760251999
	0.357142857142857			0			-0.461230605840683
	0.25			0.142857			-0.0431896522641182
	0.25			0.111111			0.776025295257568
	0			0.2			0.0288846027106047
	0.5			0			0.221307843923569
	0.5			0			0.1786268055439
	0			0			-0.812963604927063
	0.642857142857143			0			0.0993696227669716
	0.642857142857143			0.166667			-0.028717003762722
	0.642857142857143			0.0833333			0.210526078939438
	0.642857142857143			0.25			-0.0318776555359364
	0			0			0.562691569328308
	0.642857142857143			0.2			0.0714891999959946
	0			0			NA
	0.307692307692308			0			-0.603111863136292
	0			0			-0.476470589637756
	0.307692307692308			0.0833333			0.278624802827835
	0			0.111111			0.130891725420952
	0.307692307692308			0.25			0.0933085232973099
	0			0			-0.153937131166458
	0.307692307692308			0.125			0.585522294044495
	0.307692307692308			0.3			0.956041812896729
	0.307692307692308			0			0.582112610340118
	0.666666666666667			0.333333			0.208419516682625
	0.5			0.2			0.262832939624786
	0.5			0.375			NA
	0.5			0			0.243616715073586
	NA			0.125			111043190956116
	0.5			0			0.0489168353378773
	0.5			0			0.422227680683136
	0.5			0.0833333			-0.13670451939106
	0.5			0			0.142651483416557
	0			0.5			0.187127739191055
	0.5			0.166667			0.512853741645813
	0.5			0.125			-0.0447936840355396
	0.363636363636364			0			-0.51359087228775
	0.8			0			0.32844477891922
	1			0			-0.449496477842331
	1			0			-0.333231061697006
	0.333333333333333			0.142857			0.028908858075738
	0.5			0.111111			-0.18738716840744
	0.266666666666667			0			-0.267279475927353
	0.235294117647059			0			-0.0988560020923615
	0.235294117647059			0			-0.332975655794144
	1			0.2			-0.0846230909228325
	0.235294117647059			0.333333			-0.280920624732971
	0.235294117647059			0.125			-0.370312124490738
	0			0			-0.266762107610703
	0.444444444444444			0.0769231			0.537418246269226
	0.444444444444444			0.166667			0.0345021635293961
	0.5			0			-0.0856219083070755
	0.444444444444444			0.222222			-0.489219605922699
	0.5			0.25			-0.547978699207306
	0.444444444444444			0			-0.538720011711121
	0.444444444444444			0			113292014598846
	0.444444444444444			0			0.0142303816974163
	0			0			0.0629235655069351
	0.444444444444444			0.416667			-0.523670017719269
	0.444444444444444			0.166667			-0.538987636566162
	0.416666666666667			0.375			-0.495110958814621
	0.25			0			0.741551280021667
	0.25			0			0.352751910686493
	0.272727272727273			0			-0.300595134496689
	0.214285714285714			0			-0.392813861370087
	0.214285714285714			0.666667			0.315494298934937
	0.214285714285714			0.3			-0.151960417628288
	0.5			0.111111			-0.206001922488213
	0.214285714285714			0.666667			-0.0570042133331299
	0.5			0.125			0.331737786531448
	0.416666666666667			0.363636			-0.733257591724396
	0.416666666666667			0			-0.251681834459305
	0.416666666666667			0.333333			-0.561556816101074
	0.333333333333333			0			0.164100587368011
	0.333333333333333			0			NA
	0.333333333333333			0.0833333			-0.181469574570656
	0.333333333333333			0			0.856563925743103
	0			0			0.908040165901184
	0.333333333333333			0.111111			-0.0128673790022731
	0.333333333333333			0.2			-0.0677626952528954
	0			0.5			0.228336006402969
	0.6			0.111111			0.204343527555466
	0			0			0.577851235866547
	0.6			0.125			0.127024710178375
	0			0.222222			-0.196000590920448
	0.545454545454545			0			-0.231386780738831
	0.545454545454545			0			-0.205941259860992
	0			0			-0.116631843149662
	0.461538461538462			0.142857			0.439092040061951
	0			0.625			0.431320041418076
	0.461538461538462			0			0.423214375972748
	0.636363636363636			0.428571			-0.0614554882049561
	0.636363636363636			0.333333			0.160069867968559
	0			0			0.952403962612152
	0.636363636363636			0.428571			-0.171195477247238
	0			0.0833333			0.146167829632759
	0.636363636363636			0.272727			-0.180226147174835
	0.636363636363636			0.0833333			0.359529286623001
	0			0.1875			0.0130967330187559
	0.153846153846154			0			-0.0581436157226562
	NA			0			0.480007708072662
	0.153846153846154			0			-0.485165119171143
	0.153846153846154			0.153846			-0.0646276399493217
	0.230769230769231			0.181818			-0.476862192153931
	0.230769230769231			0			0.352056056261063
	0.230769230769231			0			NA
	0.230769230769231			0			-0.601177394390106
	0.583333333333333			0.333333			NA
	0.583333333333333			0			-0.116521134972572
	0.583333333333333			0.2			0.332660645246506
	0			0.333333			-0.000327036541420966
	0.583333333333333			0			0.056892391294241
	0.583333333333333			0.125			-0.115892730653286
	0			0			0.16132864356041
	0.583333333333333			0			0.167430385947227
	0.444444444444444			0.166667			-0.119877748191357
	0.363636363636364			0			0.369119703769684
	0.363636363636364			0			-0.208728924393654
	0.363636363636364			0			-0.0629254281520844
	NA			0.142857			-0.334435373544693
	0.363636363636364			0.111111			0.252868354320526
	0.5			0.272727			-0.0700212866067886
	0.5			0.0833333			-0.381307244300842
	0			0.666667			0.034913208335638
	0.5			0			-0.166411861777306
	0.5			0.125			0.162208825349808
	0.5			0			NA
	0.357142857142857			0.285714			-0.299869298934937
	0.5			0.277778			-0.432299226522446
	0			0.0833333			-0.246076509356499
	0.5			0			0.0162477921694517
	0.25			0			-0.408999264240265
	0			0			0.796201467514038
	0.25			0.428571			-0.554463684558868
	NA			0.0833333			-119607996940613
	0.363636363636364			0.3			-0.296102911233902
	0			0.222222			0.000434041052358225
	0.363636363636364			0.133333			-0.69462251663208
	0			0.75			0.0462888106703758
	0.363636363636364			0			-0.506492078304291
	0			0			-0.194107234477997
	0.4			0			-0.361981838941574
	0			0.0833333			0.108104310929775
	0.4			0			0.1889578551054
	0.5			0.357143			0.380338221788406
	0.4			0			0.806322395801544
	0.5			0.333333			131739783287048
	0.4			0.444444			-0.468477785587311
	0			0.333333			0.0328547209501266
	0.4			0.0833333			0.21930880844593
	0.5			0.75			-0.36626461148262
	0.4			0.1875			0.251648604869843
	0			0.333333			0.338940322399139
	0.4			0.416667			0.178359881043434
	0.4			0			-0.763246536254883
	0.625			0			0.141278997063637
	0.625			0.181818			-0.277940154075623
	0.625			0			0.349516630172729
	0.5			0.25			-0.824375450611115
	0.625			0.307692			-0.0116427913308144
	0.176470588235294			0.333333			NA
	0.176470588235294			0.222222			-0.59725147485733
	0.333333333333333			0.222222			0.404433071613312
	0.333333333333333			0			0.0373313650488853
	0.5			0			-0.473951905965805
	0.272727272727273			0			-0.551626205444336
	0.272727272727273			0.285714			-0.10235907137394
	0			0			0.172514513134956
	0.272727272727273			0			NA
	0.375			0.25			-0.272745311260223
	0.375			0.333333			0.673931896686554
	0			0.666667			NA
	0.375			0.181818			-0.10999421775341
	0.375			0.181818			-0.208240002393723
	0			0.714286			-0.0886434018611908
	0.333333333333333			0.111111			0.806717395782471
	0.333333333333333			0.416667			117438733577728
	0.5			0.416667			0.0913635417819023
	0.285714285714286			0			-0.0207806434482336
	0.285714285714286			0.0833333			0.157096147537231
	0			0.75			NA
	0.25			0.0833333			-0.089787594974041
	0.0909090909090909			0.333333			0.658577620983124
	0.181818181818182			0.571429			0.628407180309296
	0.3125			0.333333			-0.191586673259735
	0.357142857142857			0.0714286			-0.087061882019043
	0			0.111111			-0.0257757026702166
	0.357142857142857			0.125			NA
	0.357142857142857			0.0833333			0.0394864492118359
	NA			0.142857			0.0616873204708099
	0.230769230769231			0.0833333			-0.966971457004547
	0			0			-0.698726952075958
	0.230769230769231			0.111111			-0.234877899289131
	0			0.428571			0.419027090072632
	0.3125			0			-0.246544823050499
	NA			0			0.0726608708500862
	0.7			0.0833333			-0.675074636936188
	0			0.222222			0.368436902761459
	0.7			0			0.536123037338257
	0			0.125			-0.239872664213181
	0.333333333333333			0.333333			-0.118784032762051
	0.333333333333333			0.285714			-0.589181661605835
	0.333333333333333			0.125			-0.44225686788559
	0.285714285714286			0.0833333			0.0480762794613838
	0.5			0			0.371625870466232
	0.285714285714286			0.181818			0.104559205472469
	0.285714285714286			0			-0.348556995391846
	0.285714285714286			0.5			-0.451548993587494
	0.285714285714286			0.333333			-0.394883275032043
	0.285714285714286			0.125			-0.0470537580549717
	0.3125			0.333333			-0.249177947640419
	0			0.0833333			0.153678417205811
	0.3125			0.375			0.325130075216293
	0			0.272727			0.0761343836784363
	0.3125			0			-0.272546738386154
	0.3125			0.0833333			-0.361152708530426
[truncated: 499 more rows]
